# Supplementary material for: Investigating the metabolic capabilities of Mycobacterium tuberculosis H37Rv using the in silico strain iNJ661 and proposing alternative drug targets
Source: BMC Syst Biol. 2007 Jun 8;1:26. doi: 10.1186/1752-0509-1-26 (PMC1925256; doi:10.1186/1752-0509-1-26)
Supplement: Additional File 1 — Molecular composition of biomass functions. A detailed list of the biomass constituents and their respective coefficients in the biomass function in addition to the references from which this information was found. [file 1752-0509-1-26-S1.xls]

## Sheet: biomass
			Biomass Composition
	mmol/gDW	Abbreviation		Compound
	0.405957	ala-L		L-Alanine
	0.0226149	cys-L		L-Cysteine
	0.120308	asp-L		L-Aspartate
	0.0900074	glu-L		L-Glutamate
	0.0481024	phe-L		L-Phenylalanine
	0.335808	gly		Glycine
	0.0406175	his-L		L-Histidine
	0.0877315	ile-L		L-Isoleucine
	0.0390908	lys-L		L-Lysine
	0.204707	leu-L	amino acids	L-Leucine
	0.0348899	met-L		L-Methionine
	0.0476998	asn-L		L-Asparagine
	0.138035	pro-L		L-Proline
	0.0581205	gln-L		L-Glutamine
	0.120416	arg-L		L-Arginine
	0.143397	ser-L		L-Serine
	0.135713	thr-L		L-Threonine
	0.205828	val-L		L-Valine
	0.0201248	trp-L		L-Tryptophan
	0.031757	tyr-L		L-Tyrosine
	0.139026	amp		AMP
	0.250952	cmp		CMP
	0.243652	gmp		GMP
	0.131604	ump	nucleic acids	UMP
	0.0034924	damp		dAMP
	0.00666312	dcmp		dCMP
	0.00665916	dgmp		dGMP
	0.0036539	dtmp		dTMP
	0.00797024	tre		trehalose
	0.00117601	tat		tetra-acyl trehalose
	0.00125171	pat		penta-acyl trehalose
	0.00113725	sl1		sulfonated tetra-acyl trehalose
	0.00649166	tre6p		alpha,alpha'-Trehalose 6-phosphate
	0.00647483	tres		trehalose 2 sulfate
	0.163152	glc-D		D-Glucose
	0.0950652	man	sugars	D-Mannose
	0.0217225	rib-D	carbohydrates	D-Ribose
	0.0554742	gal	peptidoglycans	D-Galactose
	0.230182	acgam1p		N-Acetyl-D-glucosamine 1-phosphate
	0.00279334	uamr		UDP-N-acetylmuramate
	0.00100864	uaaAgla		Undecaprenyl-diphospho-N-acetylmuramoyl-(N-acetylglucosamine)-L-alanyl-D-glutamyl-L-lysyl-D-alanyl-D-alanine
	0.00100864	uaaGgla		Undecaprenyl-diphospho-N-acetylmuramoyl-(N-acetylglucosamine)-L-alanyl-gamma-D-glutamyl-L-lysyl-D-alanyl-D-alanine
	0.000986006	uaagmda		Undecaprenyl-diphospho-N-acetylmuramoyl-(N-acetylglucosamine)-L-ala-D-glu-meso-2,6-diaminopimeloyl-D-ala-D-ala
	0.000977841	ugagmda		Undecaprenyl-diphospho-N-glycolylmuramoyl-(N-acetylglucosamine)-L-ala-D-glu-meso-2,6-diaminopimeloyl-D-ala-D-ala
	0.0253594	glyc		Glycerol
	0.018851	peptido_TB1		peptidoglycan subunit (for Mycobacterium tuberculosis)
	0.018851	peptido_TB2		peptidoglycan subunit (for Mycobacterium tuberculosis)
	0.000731457	arabinanagalfragund		arabinan-arabinofuranose-galactofuranosyl(30)-rhamanosyl-N-acetylglucosamyl-undecaprenyl diphosphate (M tb)
	0.00168152	Ac1PIM1		acyl phosphatidylinositol mannoside (tuberculosis)
	0.00148881	Ac1PIM2		acyl phosphatidylinositol mannoside di-mannose (tuberculosis)
	0.00133573	Ac1PIM3		acyl phosphatidylinositol mannoside tri-mannose (tuberculosis)
	0.00121119	Ac1PIM4		acyl phosphatidylinositol mannoside tetra-mannose (tuberculosis)
	0.00127411	Ac2PIM2		di-acyl phosphatidylinositol mannoside di-mannose (tuberculosis)
	0.00207677	PIM1		phosphatidylinositol mannoside (tuberculosis)
	0.00179053	PIM2		phosphatidylinositol mannoside di-mannose (tuberculosis)
	0.00157364	PIM3		phosphatidylinositol mannoside tri-mannose (tuberculosis)
	0.00140361	PIM4		phosphatidylinositol mannoside tetra-mannose (tuberculosis)
	0.00126675	PIM5		phosphatidylinositol mannoside penta-mannose (tuberculosis)
	0.0011542	PIM6		phosphatidylinositol mannoside hexa-mannose (tuberculosis)
	0.00406129	pe160		phosphatidylethanolamine (dihexadecanoyl, n-C16:0)
	0.00585906	clpn160190	fatty acids	cardiolipin (dihexadecanoyl, dimethylstearoyl)
	0.0121931	ttdca	glycolipids	tetradecanoate (n-C14:0)
	0.235153	hdca	phospholipids	Hexadecanoate (n-C16:0)
	0.0109402	hdcea		Hexadecenoate (n-C16:1)
	0.0348374	ocdca		octadecanoate (n-C18:0)
	0.0098498	ocdcea		octadecenoate (n-C18:1)
	0.095803	mocdca		10-methylstearic acid
	0.0156769	arach		Arachidic acid
	0.00784006	mbhn		methyl behenic acid
	0.0583527	hexc		hexacosanoate (n-C26:0)
	0.00724066	pa160		1,2-dihexadecanoyl-sn-glycerol 3-phosphate
	0.00679842	pa160190		1,2-sn-glycerol 3-phosphate
	0.00640709	pa190190		1,2-sn-glycerol 3-phosphate
	0.00648761	pg160		Phosphatidylglycerol (dihexadecanoyl, n-C16:0)
	0.0061303	pg160190		Phosphatidylglycerol (hexadecanoyl, methylstearoyl)
	0.0058103	pg190		Phosphatidylglycerol (dimethylstearoyl, C19:0)
	0.0110033	mycolate		mycolate (2 cyclopropanated rings)
	0.00333804	kmycolate		keto mycolate (2 cyclopropanated rings)
	0.00329055	mkmycolate		keto mycolate (1 cyclopropanated rings)
	0.0033651	mmmycolate		methoxy mycolate (1 cyclopropanated ring)
	0.00110556	tmha1	mycolic acids	tetramycolyl hexaarabinoside (tdm1 + tdm2 +tre) (Mtb)
	0.0011001	tmha2	phenolic glycolipids	tetramycolyl hexaarabinoside (tdm1 + tdm3 + tre) (Mtb)
	0.0011036	tmha3	mycocerosates	tetramycolyl hexaarabinoside (tdm1 + tdm4 + tre) (Mtb)
	0.00109662	tmha4	mycobactin	tetramycolyl hexaarabinoside (tdm2 + tdm3 + tre) (Mtb)
	0.00645391	phdca		phenol palmitic acid
	0.00118499	mfrrppdima		phenolic glycolipid (Mtb)
	0.00140211	mcbts		mycobactin S
	0.00149841	fcmcbtt		iron(III) chelated carboxymycobactin T (R=8 carbon, final carbon is carboxyl group)
	0.000272644	pdima		phthiocerol dimycocerosate A (Mtb)
	0.000263396	ppdima		phenol phthiocerol dimycocerosate (Mtb)
	60	atp		ATP
	60	adp (product)	growth associated maintenance	ADP
	60	pi (product)		Inorganic phosphate
			Additional components for adjusted biomass objective function
	1e-06	dhf		7,8-Dihydrofolate
	1e-06	decda_tb		decaprenylphosphoryl-beta-D-arabinofuranose
	1e-06	decdpr_tb		decaprenylphosphoryl-beta-D-5-phosphoribose
	1e-06	fmn		FMN
	1e-06	gam6p		D-Glucosamine 6-phosphate
	1e-06	hmbil	Additional vitamins and cofactors	Hydroxymethylbilane
	1e-06	mql8		Menaquinol 8
	1e-06	nad		Nicotinamide adenine dinucleotide
	1e-06	nadp		Nicotinamide adenine dinucleotide phosphate
	1e-06	pheme		Protoheme
	1e-06	quln		Quinolinate
	1e-06	ribflv		Riboflavin
	1e-06	udcpdp		Undecaprenyl diphosphate
	1e-06	thf		5,6,7,8-Tetrahydrofolate
	1e-06	pan4p		Pantetheine 4'-phosphate
	1e-06	thm		Thiamin

## Sheet: references
(Youmans & Youmans, 1968), week 1 in culture	Mtb	Total amino acids 27.4% dry weight
(Garcia-Vallve et al., 2003)	Mtb	ala-L
(Garcia-Vallve et al., 2003)	Mtb	cys-L
(Garcia-Vallve et al., 2003)	Mtb	asp-L
(Garcia-Vallve et al., 2003)	Mtb	glu-L
(Garcia-Vallve et al., 2003)	Mtb	phe-L
(Garcia-Vallve et al., 2003)	Mtb	gly
(Garcia-Vallve et al., 2003)	Mtb	his-L
(Garcia-Vallve et al., 2003)	Mtb	ile-L
(Garcia-Vallve et al., 2003)	Mtb	lys-L
(Garcia-Vallve et al., 2003)	Mtb	leu-L
(Garcia-Vallve et al., 2003)	Mtb	met-L
(Garcia-Vallve et al., 2003)	Mtb	asn-L
(Garcia-Vallve et al., 2003)	Mtb	pro-L
(Garcia-Vallve et al., 2003)	Mtb	gln-L
(Garcia-Vallve et al., 2003)	Mtb	arg-L
(Garcia-Vallve et al., 2003)	Mtb	ser-L
(Garcia-Vallve et al., 2003)	Mtb	thr-L
(Garcia-Vallve et al., 2003)	Mtb	val-L
(Garcia-Vallve et al., 2003)	Mtb	trp-L
(Garcia-Vallve et al., 2003)	Mtb	tyr-L
(Beste et al., 2005)	actually M bovis	amp
(Beste et al., 2005)	actually M bovis	cmp
(Beste et al., 2005)	actually M bovis	gmp
(Beste et al., 2005)	actually M bovis	ump
(Youmans & Youmans, 1968) total: week 1 in culture		Total RNA: 25.66 % dry weight
(Beste et al., 2005)	actually M bovis	damp
(Beste et al., 2005)	actually M bovis	dcmp
(Beste et al., 2005)	actually M bovis	dgmp
(Beste et al., 2005)	actually M bovis	dtmp
calculated from (Garcia-Vallve et al., 2003) assuming 25% for lipids
(Beste et al., 2005)	actually M bovis	tre
		tat
		pat
		sl1
		tre6p
		tres
(Beste et al., 2005)	actually M bovis	glc-D
(Beste et al., 2005)	actually M bovis	man
(Beste et al., 2005)	actually M bovis	rib-D
(Beste et al., 2005)	actually M bovis	gal
(Beste et al., 2005)	actually M bovis	acgam1p
(Beste et al., 2005)	actually M bovis	uamr
		uaaAgla
		uaaGgla
		uaagmda
		ugagmda
(Beste et al., 2005)	actually M bovis	glyc
(Beste et al., 2005)		peptido_TB1
		peptido_TB2
		arabinanagalfragund
(Khuller et al., 1982): total phospholipids	Mtb
(Khuller et al., 1982) – split among different components evenly	Mtb	Ac1PIM1
		Ac1PIM2
		Ac1PIM3
		Ac1PIM4
		Ac2PIM2
		PIM1
		PIM2
		PIM3
		PIM4
		PIM5
		PIM6
(Khuller et al., 1982)(only 1 type - but C16 is the most abundant type-(Subrahmanyam, 1965))	Mtb	pe160
(Khuller et al., 1982)	Mtb	clpn160190
(Nandedkar, 1983) split so that neutral lipids (FA) ~ %25 of total lipids
(Acharya & Goldman, 1970) - based on cell wall		ttdca
(Acharya & Goldman, 1970) - based on cell wall		hdca
(Acharya & Goldman, 1970) - based on cell wall		hdcea
(Acharya & Goldman, 1970) - based on cell wall		ocdca
(Acharya & Goldman, 1970) - based on cell wall		ocdcea
(Acharya & Goldman, 1970) - based on cell wall		mocdca
(Acharya & Goldman, 1970) - based on cell wall		arach
(Acharya & Goldman, 1970) - based on cell wall		mbhn
(Acharya & Goldman, 1970) - based on cell wall		hexc
(Nandedkar, 1983) split so that total phospholipids ~ %25 of total lipids		pa160
		pa160190
		pa190190
		pg160
		pg160190
		pg190
(Watanabe et al., 2001)		mycolate
(Watanabe et al., 2001)		kmycolate
(Watanabe et al., 2001)		mkmycolate
(Watanabe et al., 2001)		mmmycolate
		tmha1
		tmha2
		tmha3
		tmha4
(Dhople & Ryon, 2000; Olson et al., 1990)		atp
		adp
Youmans AS, Youmans GP (1968) Ribonucleic acid, deoxyribonucleic acid, and protein content of cells of different ages of Mycobacterium tuberculosis and the ralationship to immunogenicity. Journal of bacteriology 95: 272-279.
Garcia-Vallve S, Guzman E, Montero MA, Romeu A (2003) HGT-DB: a database of putative horizontally transferred genes in prokaryotic complete genomes. Nucleic acids research 31: 187-189.
Beste DJ, Peters J, Hooper T, Avignone-Rossa C, Bushell ME, McFadden J (2005) Compiling a molecular inventory for Mycobacterium bovis BCG at two growth rates: evidence for growth rate-mediated regulation of ribosome biosynthesis and lipid metabolism. Journal of bacteriology 187: 1677-1684.
Khuller GK, Taneja R, Kaur S, Verma JN (1982) Lipid composition and virulence of Mycobacterium tuberculosis H37Rv. The Australian journal of experimental biology and medical science 60 (Pt 5): 541-547.
Subrahmanyam D (1965) Fatty acid composition of phosphatidyl ethanolamine of Mycobacterium tuberculosis. Indian journal of biochemistry 2: 274-275.
Nandedkar AK (1983) Comparative study of the lipid composition of particular pathogenic and nonpathogenic species of Mycobacterium. Journal of the National Medical Association 75: 69-74.
Acharya PV, Goldman DS (1970) Chemical composition of the cell wall of the H37Ra strain of Mycobacterium tuberculosis. Journal of bacteriology 102: 733-739.
Watanabe M, Aoyagi Y, Ridell M, Minnikin DE (2001) Separation and characterization of individual mycolic acids in representative mycobacteria. Microbiology (Reading, England) 147: 1825-1837.
Dhople AM, Ryon DL (2000) ATP content of Mycobacterium tuberculosis grown in vivo and in vitro. Microbios 101: 81-88.
Olson WP, Groves MJ, Klegerman ME (1990) Cell mass of Mycobacterium bovis BCG estimated by gas chromatography. Biologicals 18: 83-88.
