# Supplementary material for: Investigating the metabolic capabilities of Mycobacterium tuberculosis H37Rv using the in silico strain iNJ661 and proposing alternative drug targets
Source: BMC Syst Biol. 2007 Jun 8;1:26. doi: 10.1186/1752-0509-1-26 (PMC1925256; doi:10.1186/1752-0509-1-26)
Supplement: Additional File 4 — Comprehensive list of false negatives between OptGro data set and iNJ661 lethal gene deletions. A catalog of the false negative results produced by iNJ661 when compared to the OptGro data set. Each of false negative results is categorized into at least one of four different categories. Specific loci are listed in cases with suggested alternative loci or alternative paths. [file 1752-0509-1-26-S4.xls]

## Sheet: false_negatives
False negative results for comparison between OptGro data set and iNJ661 gene deletion study.
Column format follows the same as the table in the paper. The first column refers to the locus
which is required for optimal growth according to the in vitro data by Sassetti et al, the second
column lists the reactions associated with the locus, the third column classifies the type of failure,
and the fourth lists alternative loci (from the model) or the metabolite that would need to be
included in the objective function to make the gene essential.
	114 Genes in Exp but not in Model (FN)
	Rv0337c	ASPTA	AL	Alternative locus Rv2565
	Rv0462	PDHc, PDH, PDHa	AL	Alternative locus, Rv0843, Rv2497c+Rv2496c
	Rv0808	GLUPRT	AL	Alternative locus, Rv1602
	Rv0824c	DESAT18	AL	Alternative locus, Rv1094
	Rv1122	GND	AL	Alternative loci, Rv1844c
	Rv1600	HSTPT	AL	Alternative loci, Rv3772, Rv2231c
	Rv1602	GLUPRT	AL	Alternative loci, Rv0808
	Rv1609	ANS	AL	Alternative loci, Rv2859c
	Rv2182c	AGPAT160190, AGPAT160, AGPAT190	AL	Alternative loci Rv2483c
	Rv2215	PDH, AKGDb	AL	Alternative loci Rv2241, Rv0462, Rv0843
	Rv2231c	HSTPT	AL	Alternative loci Rv1600, Rv3772
	Rv2397c	SULabc, TSULabc	AL	Alternative loci Rv1739c
	Rv2398c	SULabc, TSULabc	AL	Alternative loci Rv1739c
	Rv2399c	SULabc, TSULabc	AL	Alternative loci Rv1739c
	Rv2400c	SULabc, TSULabc	AL	Alternative loci Rv1739c
	Rv2682c	DXPS	AL	Alternative loci Rv3379c
	Rv2746c	PGSA190, PGSA160, PGSA160190	AL	Alternative loci Rv1822
	Rv2996c	PGCD	AL	Alternative loci Rv0728c
	Rv3003c	ACLS	AL	Alternative loci Rv3509c+Rv3002c, Rv1820+Rv3002c, Rv3509c+Rv3002c, Rv3002c+Rv3470c
	Rv3042c	PSP_L	AL	Alternative loci Rv0505c
	Rv3257c	PMANM, AIRCr	AL	Alternative loci Rv3275c+Rv3276c
	Rv3275c	AIRCr	AL	Alternative loci Rv3257c+Rv3276c
	Rv3281	ACCOACr	AL	Alternative loci Rv3280+Rv0904c
	Rv3441c	PMANM, ACGAMPM	AL	Alternative loci Rv3308, Rv3257c
	Rv3634c	UDPG4E	AL	Alternative loci Rv0536, Rv0501
	Rv0112	GMAND	AL	Alternative locus Rv1511
	Rv0557	G16MTM2	AR	Alternate route of production (Rv2611c)
	Rv1133c	MHPGLUT	AR	Alternative path Rv2124c - METS
	Rv1187	P5CD	AR	Alternative path Rv2322c+Rv2321c
	Rv1348	FE3abc, FE2abc	AR	Alternative path (exochelin/mycobactin fe uptake)
	Rv1349	FE3abc, FE2abc	AR	Alternative path (exochelin/mycobactin fe uptake)
	Rv3858c	GLUSy	AR	Alternative paths GLUPRT
	Rv3859c	GLUSy	AR	Alternative paths GLUPRT
	Rv0118c	OXCDC	NE	NotEssential (span)
	Rv0417	THZPSN, THZSN	NE	NotEssential (4hb only produced)
	Rv0951	SUCOAS	NE	NotEssential
	Rv0952	SUCOAS	NE	NotEssential
	Rv1005c	ADCS	NE	NotEssential
	Rv1094	DESAT18	NE	NotEssential
	Rv1188	PROD2	NE	NotEssential
	Rv1248c	OXGDC	NE	NotEssential (sucsal produced and later used in cofactor met Rv0555)
	Rv1295	THRS, 4HTHRS	NE	NotEssential
	Rv1296	HSK	NE	NotEssential
	Rv1347c	MCD	NE	NotEssential
	Rv1464	SELCYSLY	NE	NotEssential
	Rv1595	ASPO5, ASPO1	NE	NotEssential
	Rv1714	DGC3D	NE	NotEssential (3ddgc gap)
	Rv1850	UREA	NE	NotEssential
	Rv2211c	GCC2, FOMETR, GCCb	NE	NotEssential (alternative paths)
	Rv2391	NTRIRx, NTRIR2x, NTRIRy	NE	NotEssential
	Rv2439c	GLU5K	NE	NotEssential
	Rv2697c	DUTPDP, PC	NE	NotEssential
	Rv2832c	GLYC3Pabc	NE	NotEssential
	Rv2833c	GLYC3Pabc	NE	NotEssential
	Rv2883c	URIDK1	NE	NotEssential
	Rv3341	HSERTA	NE	NotEssential (achms gap)
	Rv3455c	YUMPS	NE	NotEssential (psd5p gap)
	Rv2247	PPCOAC	NE, AL	Alternative loci, Rv2502c+Rv0973c, Rv0974c+Rv3285, Alternative paths (Rv0855 - MME)
	Rv0973c	PPCOAC	NE, AL	Alternative loci, Rv2501c+Rv2247, Rv0974c+Rv3285, Alternative paths (Rv0855 - MME)
	Rv3285	PPCOAC	NE, AL	Alternative loci, Rv2502c+Rv0973c, Rv2501c+Rv2247, Alternative paths (Rv0855 - MME)
	Rv2967c	PC	NE, AL	NotEssential, Alternative loci (Rv2976c)
	Rv3464	TDPGDH	NE, AL	NotEssential and Alternative loci Rv3468c, Rv3784
	Rv1617	PYK	NE, AR	NotEssential (alternative paths Rv2332 ME1)
	Rv1622c	CYTBD2, CYTBD	NE, AR	NotEssential (alternative paths Rv2332 ME1)
	Rv1631	DPCOAK	NE, AR	NotEssential (alternative paths Rv2332 ME1)
	Rv1658	ARGSS	NE, AR	NotEssential (alternative paths Rv2332 ME1)
	Rv1659	ARGSL	NE, AR	NotEssential (alternative paths Rv2332 ME1)
	Rv1832	GCCa	NE, AR	NotEssential (alternative paths Rv2332 ME1)
	Rv0422c	HMPK1, HMPK3, PMPK, HMPK2, HMPK4	NOF	NotinObjFxn (thiamine met)
	Rv0423c	AHMMPS	NOF	NotinObjFxn (thiamine met, gcald only produced)
	Rv0509	GLUTRR	NOF	NotinObjFxn (glutrna - out of scope)
	Rv0510	HMBS	NOF	NotinObjFxn (heme)
	Rv0511	UPP3S, HCYSMT	NOF	NotinObjFxn (heme)
	Rv0524	G1SATi	NOF	NotinObjFxn (heme)
	Rv0542c	SUCBZL	NOF	NotinObjFxn (ubiquinone)
	Rv0553	SUCBZS	NOF	NotinObjFxn (ubiquinone)
	Rv0555	SHCHCS2, OXGDC2, SHCHCS	NOF	NotinObjFxn (ubiquinone)
	Rv0558	AMMQT8	NOF	NotinObjFxn (menaquinol)
	Rv1092c	PNCDC, PNTK	NOF	NotinObjFxn (coa syn)
	Rv1391	PPCDC, PPNCL2, PPNCL3, PPNCL	NOF	NotinObjFxn (pantetheine)
	Rv1406	FMETTRS	NOF	NotinObjFxn (fmettrna - out of scope)
	Rv1409	DHPPDA2, DHPPDA	NOF	NotinObjFxn (riboflavin)
	Rv1415	GTPCII	NOF	NotinObjFxn (riboflavin)
	Rv1416	RBFSa, RBFSb	NOF	NotinObjFxn (riboflavin)
	Rv1485	FCLT	NOF	NotinObjFxn (heme)
	Rv1594	QULNS	NOF	NotinObjFxn (quinolinate)
	Rv1695	NADK	NOF	NotinObjFxn (nadp)
	Rv2130c	CIGAMS	NOF	NotinObjFxn (cigam - msh precursor)
	Rv2193	CYO1b	NOF	NotinObjFxn (ubiquinol)
	Rv2194	CYO1a	NOF	NotinObjFxn (ubiquinol)
	Rv2195	CYO1a	NOF	NotinObjFxn (ubiquinol)
	Rv2196	CYO1a	NOF	NotinObjFxn (ubiquinol)
	Rv2200c	CYO1b	NOF	NotinObjFxn (ubiquinol)
	Rv2361c	UDPDPS2, UDPDPS	NOF	NotinObjFxn (polyprenyl)
	Rv2421c	NNAT	NOF	NotinObjFxn (nad)
	Rv2438c	NADS2	NOF	NotinObjFxn (nad)
	Rv2447c	THFGLUS, DHFS	NOF	NotinObjFxn (folate)
	Rv2786c	FMNAT, RBFK	NOF	NotinObjFxn (riboflavin)
	Rv2855	MYCTR2, GTHOr, MYCTR	NOF	NotinObjFxn (no oxid stress)
	Rv2977c	TMPKr	NOF	NotinObjFxn (thiamine)
	Rv2992c	ALATRS	NOF	NotinObjFxn (alatrna)
	Rv3043c	CYO1b	NOF	NotinObjFxn (ubiquinol)
	Rv3113	THMDP, RZ5PP	NOF	NotinObjFxn (tmn)
	Rv3332	AGDC	NOF	NotinObjFxn (gamp6p)
	Rv3602c	PANTS	NOF	NotinObjFxn (panthothenate)
	Rv3607c	DHNPA2, DHNPA	NOF	NotinObjFxn (folate met)
	Rv3608c	FOLD3, DHPS2	NOF	NotinObjFxn (folate met)
	Rv3609c	GTPCI	NOF	NotinObjFxn (folate met)
	Rv3790	DCPE	NOF	NotinObjFxn (polyprenyl)
	Rv3791	DCPE	NOF	NotinObjFxn (polyprenyl)
	Rv3806c	DCPT	NOF	NotinObjFxn (polyprenyl)
	Rv2754c	TMDS	NOF, AL	NotinObjFxn (dhf), Alternative loci Rv2764c
	Rv3713	ADCYRS	NOF, AL	NotinObjFxn (cobinamide) and Alternative loci Rv2848c
	Rv2225	MOHMT	NOF, AR	NotinObjFxn (thf) and Alternative paths
