# Supplementary material for: Investigating the metabolic capabilities of Mycobacterium tuberculosis H37Rv using the in silico strain iNJ661 and proposing alternative drug targets
Source: BMC Syst Biol. 2007 Jun 8;1:26. doi: 10.1186/1752-0509-1-26 (PMC1925256; doi:10.1186/1752-0509-1-26)
Supplement: Additional File 2 — HCRs mapped to experimental data sets. The list of HCRs that mapped to the three experimental data, based on gene loci. [file 1752-0509-1-26-S2.xls]

## Sheet: hcr_mapped_to_datasets
	Mapping experimental high-throughput data sets under various conditions to HCR sets.
	OptGro	HCR Set	Reaction		ConstExp	HCR Set	Reaction		Infect	HCR Set	Reaction
	Rv2182c	1	AGPAT190		Rv2182c	1	AGPAT190		Rv0098	90	MYCSacp50
	Rv1201c	2	THDPS		Rv1201c	2	THDPS		Rv2483c	1	AGPAT190
	Rv2753c	2	DHDPS		Rv2753c	2	DHDPS		Rv1092c	12	PNTK
	Rv0189c	3	DHAD1		Rv3003c	3	ACLS		Rv0414c	15	TMPPP
	Rv3001c	3	KARA1i		Rv1409	6	DHPPDA		Rv3042c	19	PSP_L
	Rv3002c	3	ACLS		Rv1940	6	GTPCII		Rv1568	33	AMAOTr
	Rv3003c	3	ACLS		Rv2178c	11	DDPA		Rv1569	33	AOXSr
	Rv0780	5	PRASCS		Rv2537c	11	DHQD		Rv2335	38	SERAT
	Rv1409	6	DHPPDA		Rv1092c	12	PNTK		Rv2072c	40	PC6YM
	Rv1415	6	GTPCII		Rv2225	12	MOHMT		Rv3794	43	AFE
	Rv1202	8	SDPDS		Rv0805	17	PDE4		Rv2211c	45	GCCb
	Rv2726c	8	DAPE		Rv0505c	19	PSP_L		Rv3758c	48	CHLabc
	Rv3607c	9	DHNPA		Rv2539c	20	SHKK		Rv2388c	53	CPPPGO
	Rv3608c	9	FOLD3		Rv0013	22	ADCS		Rv2231c	70	HSTPT
	Rv1603	10	PRAIi		Rv0511	25	UPP3S		Rv0470c	86	MYC1CYC3
	Rv1609	10	ANS		Rv2208	30	ADOCBLS		Rv1236	89	MALTHPabc
	Rv1611	10	IGPS		Rv1445c	32	PGL		Rv1237	89	MALTHPabc
	Rv2192c	10	ANPRT		Rv1447c	32	G6PDH2		Rv1238	89	MALTHPabc
	Rv2178c	11	DDPA		Rv1844c	32	GND		Rv3236c	101	NAKtr
	Rv2537c	11	DHQD		Rv1336	38	CYSS		Rv1185c	103	FACOAL80
	Rv2538c	11	DHQS		Rv2334	38	CYSS		Rv2945c	106	PDIMAT
	Rv2552c	11	SHK3Dr		Rv3794	43	AFE
	Rv1092c	12	PNTK		Rv3808c	43	GALFT
	Rv2225	12	MOHMT		Rv3809c	43	UDPGALM
	Rv3602c	12	PANTS		Rv3758c	48	CHLabc
	Rv2987c	14	IPPMIb		Rv1264	49	ADNCYC
	Rv0417	15	THZPSN		Rv2524c	57	FAS100
	Rv0422c	15	PMPK		Rv2940c	64	FASm2401
	Rv2977c	15	TMPKr		Rv1391	68	PPCDC
	Rv1011	16	CDPMEK		Rv1631	68	DPCOAK
	Rv3581c	16	MECDPS		Rv3464	69	TDPGDH
	Rv3582c	16	MEPCT		Rv3465	69	TDPDRE
	Rv2995c	18	IPMD		Rv1595	81	ASPO5
	Rv0884c	19	PSERT		Rv0733	83	ADK4
	Rv2996c	19	PGCD		Rv1612	85	TRPS3
	Rv3042c	19	PSP_L		Rv0470c	86	MYC1CYC3
	Rv2539c	20	SHKK		Rv1483	90	MYCSacp50
	Rv2540c	20	CHORS		Rv2674	91	METSOXR2
	Rv1005c	22	ADCS		Rv0503c	93	MYC1M2
	Rv1295	24	4HTHRS		Rv2941	106	PDIMAS
	Rv0509	25	GLUTRR		Rv2928	112	PREPPACPH
	Rv0510	25	HMBS		Rv1448c	121	TALA
	Rv0511	25	UPP3S		Rv1449c	121	TKT1
	Rv0524	25	G1SATi		Rv0542c	122	SUCBZL
	Rv1850	27	UREA		Rv1704c	124	DSERt2r
	Rv3113	30	RZ5PP		Rv1618	128	FACOAE140
	Rv1122	32	GND
	Rv0557	34	G16MTM2
	Rv2611c	34	MANAT1
	Rv1652	37	AGPR
	Rv1655	37	ACOTA
	Rv3713	40	ADCYRS
	Rv0462	41	PDHa
	Rv3265c	43	O16RHAT
	Rv3792	43	AFTA
	Rv3793	43	AFE
	Rv3795	43	AFE
	Rv3808c	43	GALFT
	Rv3609c	44	GTPCI
	Rv1832	45	GCCa
	Rv2211c	45	GCCb
	Rv1658	47	ARGSS
	Rv1659	47	ARGSL
	Rv2130c	50	CIGAMS
	Rv1416	56	RBFSa
	Rv1350	57	FAS100
	Rv2524c	57	FAS100
	Rv0357c	58	ADSS
	Rv2361c	60	UDPDPS
	Rv3790	62	DCPE
	Rv3791	62	DCPE
	Rv3806c	62	DCPT
	Rv1662	64	FASm1801
	Rv1663	64	FASm1801
	Rv2421c	67	NNAT
	Rv2438c	67	NADS2
	Rv1391	68	PPCDC
	Rv1631	68	DPCOAK
	Rv0334	69	G1PTT
	Rv3464	69	TDPGDH
	Rv3465	69	TDPDRE
	Rv1599	70	HISTD
	Rv1600	70	HSTPT
	Rv1601	70	IGPDH
	Rv1605	70	IG3PS
	Rv1606	70	PRAMPC
	Rv2121c	70	ATPPRT
	Rv2122c	70	PRATPP
	Rv2231c	70	HSTPT
	Rv0772	73	PRAGSr
	Rv0788	73	PRFGS
	Rv0803	73	PRFGS
	Rv0808	73	GLUPRT
	Rv1602	73	GLUPRT
	Rv0112	74	GMAND
	Rv3398c	77	DMATT
	Rv1594	81	QULNS
	Rv1595	81	ASPO5
	Rv2210c	84	ILETA
	Rv1612	85	TRPS3
	Rv1613	85	TRPS3
	Rv3800c	86	MYCON3
	Rv3801c	86	FAMPL3
	Rv2245	90	MYCSacp50
	Rv2246	90	MYCSacp50
	Rv2378c	103	MCBTS3
	Rv2382c	103	MCBTS3
	Rv0118c	104	OXCDC
	Rv2746c	107	PGSA160190
	Rv1296	111	HSK
	Rv2612c	116	CDPPT160
	Rv1448c	121	TALA
	Rv1449c	121	TKT1
	Rv0542c	122	SUCBZL
	Rv0553	122	SUCBZS
	Rv0555	125	OXGDC2
	Rv3372	130	TRE6PP
	Rv3490	130	TRE6PS
	Rv2153c	133	UAGPT1
	Rv2156c	133	PAPPT1
	Rv2157c	133	UGLDDS1
	Rv1315	135	UAGCVT
	Rv2152c	137	UAMAS
	Rv2155c	137	UAMAGS
