# Supplementary material for: Investigating the metabolic capabilities of Mycobacterium tuberculosis H37Rv using the in silico strain iNJ661 and proposing alternative drug targets
Source: BMC Syst Biol. 2007 Jun 8;1:26. doi: 10.1186/1752-0509-1-26 (PMC1925256; doi:10.1186/1752-0509-1-26)
Supplement: Additional File 3 — HCRs mapped to reaction and metabolic subsystems. The complete list of HCRs, highlighting those known to be drug targets in M. tb. [file 1752-0509-1-26-S3.xls]

## Sheet: HCR_sets
Hard Couple Reaction Sets listed by individual gene loci (different loci may encode different sub-units
for a particular reaction or they may code for a protein that catalyzes different reactions). HCR sets
that were mapped to the known M. tb drug targets identified by Mdluli and Spigelman are highlighted
in red.
	HCR set	Reaction	Metabolic Subsystem
	1	G3PAT190	Fatty Acid Metabolism
	1	AGPAT190	Fatty Acid Metabolism
	2	THDPS	Lysine Metabolism
	2	DHDPRy	Lysine Metabolism
	2	DHDPS	Lysine Metabolism
	3	DHAD1	Valine, Leucine, and Isoleucine Metabolism
	3	KARA1i	Valine, Leucine, and Isoleucine Metabolism
	3	ACLS	Valine, Leucine, and Isoleucine Metabolism
	4	KARA2i	Valine, Leucine, and Isoleucine Metabolism
	4	DHAD2	Valine, Leucine, and Isoleucine Metabolism
	4	ACHBS	Valine, Leucine, and Isoleucine Metabolism
	5	ADSL2r	Purine Metabolism
	5	PRASCS	Purine Metabolism
	6	DHPPDA	Riboflavin Metabolism
	6	GTPCII	Riboflavin Metabolism
	7	GTPCII2	Cofactor Metabolism
	7	DHPPDA2	Riboflavin Metabolism
	8	SDPDS	Lysine Metabolism
	8	DAPE	Lysine Metabolism
	9	HPPK	Folate Metabolism
	9	FOLD3	Folate Metabolism
	9	DHNPA	Folate Metabolism
	10	IGPS	Phenylalanine Tyrosine Tryptophan Metabolism
	10	PRAIi	Histidine Metabolism
	10	ANPRT	Phenylalanine Tyrosine Tryptophan Metabolism
	10	ANS	Phenylalanine Tyrosine Tryptophan Metabolism
	11	DHQS	Phenylalanine Tyrosine Tryptophan Metabolism
	11	DDPA	Phenylalanine Tyrosine Tryptophan Metabolism
	11	SHK3Dr	Phenylalanine Tyrosine Tryptophan Metabolism
	11	DHQD	Phenylalanine Tyrosine Tryptophan Metabolism
	12	PNTK	Pantothenate and CoA Metabolism
	12	PANTS	Pantothenate and CoA Metabolism
	12	DPR	Pantothenate and CoA Metabolism
	12	MOHMT	Pantothenate and CoA Metabolism
	13	AMMQT6	Ubiquinone Metabolism
	13	DHNAOT2	Ubiquinone Metabolism
	14	IPPMIb	Valine, Leucine, and Isoleucine Metabolism
	14	IPPMIa	Valine, Leucine, and Isoleucine Metabolism
	15	TMPKr	Thiamine Metabolism
	15	TMPPP	Thiamine Metabolism
	15	THZPSN	Sugar Metabolism
	15	PMPK	Thiamine Metabolism
	16	CDPMEK	Polyprenyl Metabolism
	16	DXPRIi	Polyprenyl Metabolism
	16	MEPCT	Polyprenyl Metabolism
	16	MECDPDH	Polyprenyl Metabolism
	16	MECDPS	Polyprenyl Metabolism
	17	GUACYC	Purine Metabolism
	17	PDE4	Purine Metabolism
	18	OMCDC	Valine, Leucine, and Isoleucine Metabolism
	18	IPMD	Valine, Leucine, and Isoleucine Metabolism
	19	PSERT	Glycine, Serine, and Threonine Metabolism
	19	PGCD	Glycine, Serine, and Threonine Metabolism
	19	PSP_L	Glycine, Serine, and Threonine Metabolism
	20	SHKK	Phenylalanine Tyrosine Tryptophan Metabolism
	20	CHORS	Phenylalanine Tyrosine Tryptophan Metabolism
	20	PSCVT	Phenylalanine Tyrosine Tryptophan Metabolism
	21	GLUDC	Glutamate Metabolism
	21	ABTA	Glutamate Metabolism
	22	ADCL	Folate Metabolism
	22	ADCS	Folate Metabolism
	23	CHRPL	Membrane Metabolism
	23	FASPHDCA	Membrane Metabolism
	23	AACPS11	Membrane Metabolism
	24	OHPBAT	Glycine, Serine, and Threonine Metabolism
	24	E4PD	Cofactor Metabolism
	24	4HTHRS	Cofactor Metabolism
	24	PERD	Cofactor Metabolism
	25	G1SATi	Porphyrin Metabolism
	25	UPP3S	Porphyrin Metabolism
	25	GLUTRR	Cofactor Metabolism
	25	PPBNGS	Porphyrin Metabolism
	25	HMBS	Porphyrin Metabolism
	26	APRAUR	Riboflavin Metabolism
	26	PMDPHT	Cofactor Metabolism
	27	ADMDCr	Methionine Metabolism
	27	MTAN	Methionine Metabolism
	27	AGMT	Glutamate Metabolism
	27	ARGDC	Glutamate Metabolism
	27	SPMS	Urea Cycle
	27	UREA	Purine Metabolism
	28	METS	Methionine Metabolism
	28	MTHFR2	Folate Metabolism
	29	GGLUCT2	Membrane Metabolism
	29	GTMLT	Other Amino Acid Metabolism
	29	OPAH	Glutamate Metabolism
	29	AMPTASECG	Other Amino Acid Metabolism
	30	ACBIPGT	Cofactor Metabolism
	30	NNDMBRT	Riboflavin Metabolism
	30	ADOCBLS	Porphyrin Metabolism
	30	RZ5PP	Cofactor Metabolism
	31	HPPK2	Folate Metabolism
	31	DHNPA2	Folate Metabolism
	31	DHPS2	Folate Metabolism
	32	G6PDH2	Pentose Phosphate Pathway
	32	GND	Pentose Phosphate Pathway
	32	PGL	Pentose Phosphate Pathway
	33	DBTSr	Biotin Metabolism
	33	AOXSr	Biotin Metabolism
	33	AMAOTr	Biotin Metabolism
	34	G16MTM2	Membrane Metabolism
	34	MANAT1	Membrane Metabolism
	35	G16MTM5	Membrane Metabolism
	35	G16MTM4	Membrane Metabolism
	36	G16MTM7	Membrane Metabolism
	36	G16MTM9	Membrane Metabolism
	36	G16MTM8	Membrane Metabolism
	36	G16MTM10	Membrane Metabolism
	37	ACOTA	Urea Cycle
	37	AGPR	Urea Cycle
	38	SERAT	Cysteine Metabolism
	38	CYSS	Cysteine Metabolism
	39	BMNMSHS	Redox Metabolism
	39	MSHAMID	Redox Metabolism
	39	ACYSBMNt	Transport
	39	EX_acysbmn(e)	Transport
	40	PC8XM	Cofactor Metabolism
	40	R05219	Cofactor Metabolism
	40	COCHL	Porphyrin Metabolism
	40	ADCYRS	Porphyrin Metabolism
	40	PC17M	Cofactor Metabolism
	40	PC6YM	Cofactor Metabolism
	40	PC20M	Cofactor Metabolism
	40	R05217	Cofactor Metabolism
	40	PC6AR	Cofactor Metabolism
	40	PC11M	Cofactor Metabolism
	40	CYRDAR	Cofactor Metabolism
	40	CYRDAAT	Cofactor Metabolism
	40	R05224	Cofactor Metabolism
	41	PDHbr	Glycolysis
	41	PDHa	Glycolysis
	42	GLGC	Sugar Metabolism
	42	GLCS1	Glycolysis
	42	GLCP	Sugar Metabolism
	43	UDPGALM	Peptidoglycan Metabolism
	43	O16RHAT	Membrane Metabolism
	43	HAS	Fatty Acid Metabolism
	43	ACGAMT	Peptidoglycan Metabolism
	43	TAS	Fatty Acid Metabolism
	43	ARABF	Membrane Metabolism
	43	GALFT	Membrane Metabolism
	43	AFTA	Membrane Metabolism
	43	AFE	Membrane Metabolism
	43	GMT2	Membrane Metabolism
	44	GTPCI	Folate Metabolism
	44	DNMPPA	Folate Metabolism
	44	DNTPPA	Folate Metabolism
	45	GCCc	Methionine Metabolism
	45	GCCb	Glycine, Serine, and Threonine Metabolism
	45	GCCa	Glycine, Serine, and Threonine Metabolism
	46	PREPTHS	Membrane Metabolism
	46	ARACHTA	Membrane Metabolism
	46	FACOAL200	Membrane Metabolism
	47	ARGSL	Alanine and Aspartate Metabolism
	47	ARGSS	Alanine and Aspartate Metabolism
	48	BETALDHx	Other Amino Acid Metabolism
	48	CHOLD	Other Amino Acid Metabolism
	48	CHLabc	Transport
	49	PDE1	Purine Metabolism
	49	ADNCYC	Purine Metabolism
	50	CIGAMS	Redox Metabolism
	50	MSHS	Redox Metabolism
	51	CPC6MT	Porphyrin Metabolism
	51	CPC6R	Porphyrin Metabolism
	51	CPC8MM	Porphyrin Metabolism
	52	CPC3MT	Porphyrin Metabolism
	52	CPC2MT	Porphyrin Metabolism
	52	CPC4MT	Porphyrin Metabolism
	53	UPPDC1	Porphyrin Metabolism
	53	CPPPGO	Porphyrin Metabolism
	53	PPPGO	Porphyrin Metabolism
	54	Cut1	Transport
	54	Cuabc	Transport
	55	NTPP5	Nucleotide Sugar Metabolism
	55	NDPK8	Pyrimidine Metabolism
	56	RBFSa	Riboflavin Metabolism
	56	DB4PS	Cofactor Metabolism
	56	RBFSb	Riboflavin Metabolism
	57	FAS100	Fatty Acid Metabolism
	57	FAS140	Fatty Acid Metabolism
	57	FAS120	Fatty Acid Metabolism
	58	ADSL1r	Purine Metabolism
	58	ADSS	Purine Metabolism
	59	NTD3	Nucleotide Sugar Metabolism
	59	DCYTD	Pyrimidine Metabolism
	60	DPPS	Polyprenyl Metabolism
	60	UDPDPS	Polyprenyl Metabolism
	61	DCPT2	Membrane Metabolism
	61	DCPDPP2	Membrane Metabolism
	62	DCPE	Polyprenyl Metabolism
	62	DCPT	Polyprenyl Metabolism
	62	DCPDPP	Polyprenyl Metabolism
	63	DADA	Nucleotide Sugar Metabolism
	63	PUNP6	Purine Metabolism
	64	FASm2401	Membrane Metabolism
	64	FASm1801	Membrane Metabolism
	64	FASm2001	Membrane Metabolism
	64	FASm2601	Membrane Metabolism
	64	FASm2201	Membrane Metabolism
	64	FASm1601	Membrane Metabolism
	64	FASm2801	Membrane Metabolism
	65	FASm2002	Membrane Metabolism
	65	FASm2402	Membrane Metabolism
	65	FASm2202	Membrane Metabolism
	66	FASm240	Membrane Metabolism
	66	FASm260	Membrane Metabolism
	66	FASm220	Membrane Metabolism
	66	FASm280	Membrane Metabolism
	67	NADS2	Glutamate Metabolism
	67	NNAT	Pantothenate and CoA Metabolism
	68	PPCDC	Pantothenate and CoA Metabolism
	68	PTPATi	Pantothenate and CoA Metabolism
	68	DPCOAK	Pantothenate and CoA Metabolism
	69	TDPGDH	Nucleotide Sugar Metabolism
	69	G1PTT	Nucleotide Sugar Metabolism
	69	TDPDRR	Nucleotide Sugar Metabolism
	69	TDPDRE	Nucleotide Sugar Metabolism
	70	IGPDH	Histidine Metabolism
	70	ATPPRT	Histidine Metabolism
	70	HISTD	Histidine Metabolism
	70	HSTPT	Histidine Metabolism
	70	PRAMPC	Histidine Metabolism
	70	IG3PS	Histidine Metabolism
	70	PRATPP	Histidine Metabolism
	70	HISTP	Histidine Metabolism
	70	PRMICIi	Histidine Metabolism
	71	MEOHt2	Transport
	71	PRDX	Redox Metabolism
	71	ALDD1	Redox Metabolism
	72	CMCBTFU	Redox Metabolism
	72	CMCBTFL	Redox Metabolism
	73	GARFT	Purine Metabolism
	73	PRFGS	Purine Metabolism
	73	PRAIS	Purine Metabolism
	73	GLUPRT	Purine Metabolism
	73	PRAGSr	Purine Metabolism
	74	RRPPDIMAS	Membrane Metabolism
	74	RPPDIMAS	Membrane Metabolism
	74	GFUCS	Sugar Metabolism
	74	GMAND	Sugar Metabolism
	74	PGLS	Membrane Metabolism
	74	FRRPPDIMAS	Membrane Metabolism
	75	GALT	Nucleotide Sugar Metabolism
	75	GALKr	Sugar Metabolism
	76	GLUCYS	Glutamate Metabolism
	76	GTHS	Redox Metabolism
	77	GRTT	Polyprenyl Metabolism
	77	DMATT	Cofactor Metabolism
	78	ACChex	Fatty Acid Metabolism
	78	ACCC	Fatty Acid Metabolism
	79	FASm2602	Membrane Metabolism
	79	FASm340	Membrane Metabolism
	79	FASm300	Membrane Metabolism
	79	FASm320	Membrane Metabolism
	79	FASm2802	Membrane Metabolism
	80	IACGAMS	Redox Metabolism
	80	IGAMD	Redox Metabolism
	81	QULNS	Pantothenate and CoA Metabolism
	81	ASPO5	Alanine and Aspartate Metabolism
	81	NNDPR	Pantothenate and CoA Metabolism
	82	EX_id3acald(e)	Transport
	82	ID3ACALDt	Transport
	82	TRPTA	Other Amino Acid Metabolism
	82	INDPYRD	Pyruvate Metabolism
	83	ADK4	Nucleotide Sugar Metabolism
	83	NDPK9	Pyrimidine Metabolism
	84	ILEt2r	Transport
	84	ILETA	Valine, Leucine, and Isoleucine Metabolism
	85	TRPS3	Phenylalanine Tyrosine Tryptophan Metabolism
	85	TRPS2	Phenylalanine Tyrosine Tryptophan Metabolism
	86	FAMPL3	Fatty Acid Metabolism
	86	MYCON3	Fatty Acid Metabolism
	86	MYC1CYC3	Fatty Acid Metabolism
	86	MYC2CYC3	Fatty Acid Metabolism
	87	LACZ	Sugar Metabolism
	87	LCTSabc	Transport
	88	LEUTA	Valine, Leucine, and Isoleucine Metabolism
	88	LEUt2r	Transport
	89	MOTH	Sugar Metabolism
	89	MALTHPabc	Transport
	89	MOTS	Sugar Metabolism
	90	FAMPL1	Fatty Acid Metabolism
	90	MYC1CYC1	Fatty Acid Metabolism
	90	MYCON1	Fatty Acid Metabolism
	90	MYCSacp50	Fatty Acid Metabolism
	90	MYC2CYC1	Fatty Acid Metabolism
	91	METSOXR2	Other Amino Acid Metabolism
	91	METOX2s	Methionine Metabolism
	92	METSOXR1	Other Amino Acid Metabolism
	92	METOX1s	Methionine Metabolism
	93	MYC1M2	Fatty Acid Metabolism
	93	MYCON5	Fatty Acid Metabolism
	93	FAMPL5	Fatty Acid Metabolism
	93	MYC1CYC5	Fatty Acid Metabolism
	94	MMM2r	Fatty Acid Metabolism
	94	MME	Fatty Acid Metabolism
	95	MYCON2	Fatty Acid Metabolism
	95	MYC2CYC2	Fatty Acid Metabolism
	95	MYC1CYC2	Fatty Acid Metabolism
	95	FAMPL2	Fatty Acid Metabolism
	96	MYC1M1	Fatty Acid Metabolism
	96	FAMPL4	Fatty Acid Metabolism
	96	MYCON4	Fatty Acid Metabolism
	96	MYC1CYC4	Fatty Acid Metabolism
	97	AACPS10	Fatty Acid Metabolism
	97	FASm180	Membrane Metabolism
	98	DHORD3	Pyrimidine Metabolism
	98	FRD5	Citric Acid Cycle
	99	APATr	Alanine and Aspartate Metabolism
	99	MMSAD3	Sugar Metabolism
	100	MSHOXH	Redox Metabolism
	100	MDFDH	Redox Metabolism
	101	NAt3_1	Transport
	101	NAKtr	Transport
	102	NO	Redox Metabolism
	102	NOt	Transport
	103	FACOAL80	Fatty Acid Metabolism
	103	MCBTS3	Membrane Metabolism
	104	OXCDC	Glyoxylate Metabolism
	104	GLXO1	Glyoxylate Metabolism
	104	OXACOAL	Glyoxylate Metabolism
	105	PHYCBOXL	Phenylalanine Tyrosine Tryptophan Metabolism
	105	ALDD19x	Phenylalanine Tyrosine Tryptophan Metabolism
	105	PEAMNO	Phenylalanine Tyrosine Tryptophan Metabolism
	106	PHTHS	Membrane Metabolism
	106	PDIMAT	Transport
	106	PHTHDLS	Membrane Metabolism
	106	PDIMAS	Membrane Metabolism
	106	EX_pdima(e)	Transport
	107	CLPNS160190	Membrane Metabolism
	107	PGSA160190	Membrane Metabolism
	107	PGPP160190	Membrane Metabolism
	108	PGSA160	Fatty Acid Metabolism
	108	PGPP160	Membrane Metabolism
	109	PGPP190	Membrane Metabolism
	109	PGSA190	Membrane Metabolism
	110	PHDCAt	Transport
	110	PHDCATA	Fatty Acid Metabolism
	110	FACOALPHDCA	Membrane Metabolism
	111	HSK	Glycine, Serine, and Threonine Metabolism
	111	THRS	Glycine, Serine, and Threonine Metabolism
	112	PHTHS2	Membrane Metabolism
	112	PREPPACPH	Membrane Metabolism
	112	PPDIMAS	Membrane Metabolism
	112	PHTHDLS2	Membrane Metabolism
	112	PREPTHS2	Membrane Metabolism
	113	PREPTTA	Membrane Metabolism
	113	FACOALPREPH	Membrane Metabolism
	114	PSSA160	Fatty Acid Metabolism
	114	PSD160	Fatty Acid Metabolism
	115	PSD180	Fatty Acid Metabolism
	115	PSSA180	Fatty Acid Metabolism
	116	PLCD	Fatty Acid Metabolism
	116	CDPPT160	Membrane Metabolism
	117	G16MTM1	Membrane Metabolism
	117	CDPPT160190	Membrane Metabolism
	118	PYDXNO	Cofactor Metabolism
	118	PYDXO	Cofactor Metabolism
	119	ARABI	Sugar Metabolism
	119	RBK_Dr	Sugar Metabolism
	120	ARAI	Sugar Metabolism
	120	RBK_L1r	Sugar Metabolism
	121	TKT1	Pentose Phosphate Pathway
	121	TALA	Pentose Phosphate Pathway
	122	SUCBZL	Ubiquinone Metabolism
	122	NPHS	Ubiquinone Metabolism
	122	SUCBZS	Ubiquinone Metabolism
	123	SHCHD3	Cofactor Metabolism
	123	SHCHF2	Cofactor Metabolism
	124	DSERt2r	Transport
	124	SERD_D	Glycine, Serine, and Threonine Metabolism
	125	OXGDC2	Ubiquinone Metabolism
	125	SHCHCS2	Other Amino Acid Metabolism
	126	SADH	Arginine and Proline Metabolism
	126	SGDS	Arginine and Proline Metabolism
	126	AST	Arginine and Proline Metabolism
	126	SOTA	Arginine and Proline Metabolism
	126	SGSAD	Arginine and Proline Metabolism
	127	TARTRt7	Transport
	127	TARTD	Other Amino Acid Metabolism
	128	FACOAE140	Fatty Acid Metabolism
	128	FACOAL140	Fatty Acid Metabolism
	129	TMN	Cofactor Metabolism
	129	THMDP	Cofactor Metabolism
	130	TRE6PP	Membrane Metabolism
	130	TRE6PS	Membrane Metabolism
	131	TRESULT	Membrane Metabolism
	131	TATSO	Membrane Metabolism
	132	FAS240_L	Fatty Acid Metabolism
	132	FAS260	Fatty Acid Metabolism
	133	UAAGLS1	Peptidoglycan Metabolism
	133	PAPPT1	Peptidoglycan Metabolism
	133	UGLDDS1	Peptidoglycan Metabolism
	133	UAGPT1	Peptidoglycan Metabolism
	134	UAAGLS2	Peptidoglycan Metabolism
	134	UAGPT2	Peptidoglycan Metabolism
	134	UGLDDS2	Peptidoglycan Metabolism
	134	PAPPT2	Peptidoglycan Metabolism
	135	UAGCVT	Sugar Metabolism
	135	UAPGR	Sugar Metabolism
	136	UGMDDS	Peptidoglycan Metabolism
	136	PAPPT3	Peptidoglycan Metabolism
	136	UAGPT3	Peptidoglycan Metabolism
	136	UAAGDS	Peptidoglycan Metabolism
	137	UAMAGS	Peptidoglycan Metabolism
	137	UAMAS	Peptidoglycan Metabolism
	138	UGAGDS	Peptidoglycan Metabolism
	138	UGGPT3	Peptidoglycan Metabolism
	138	UAMRH	Membrane Metabolism
	138	UGMDDS2	Peptidoglycan Metabolism
	138	PGPPT3	Peptidoglycan Metabolism
	138	UGMAGS	Peptidoglycan Metabolism
	138	UGMAS	Peptidoglycan Metabolism
	139	VALt2r	Transport
	139	VALTA	Valine, Leucine, and Isoleucine Metabolism
	140	NTD10	Nucleotide Sugar Metabolism
	140	PUNP7	Purine Metabolism
	141	EX_bmn(e)	Transport
	141	BMNt	Transport
	142	EX_cobalt2(e)	Transport
	142	COBALTt5	Transport
	143	GLYCt	Transport
	143	EX_glyc(e)	Transport
	144	EX_h2(e)	Transport
	144	H2td	Transport
	145	EX_h2s(e)	Transport
	145	H2St1	Transport
	146	MGt5	Transport
	146	EX_mg2(e)	Transport
	147	EX_ppdima(e)	Transport
	147	PPDIMAT	Transport
