# Supplementary material for: Investigating the metabolic capabilities of Mycobacterium tuberculosis H37Rv using the in silico strain iNJ661 and proposing alternative drug targets
Source: BMC Syst Biol. 2007 Jun 8;1:26. doi: 10.1186/1752-0509-1-26 (PMC1925256; doi:10.1186/1752-0509-1-26)
Supplement: Additional File 5 — Model content for iNJ661. A complete list of the reactions (abbreviations and full names), the associated mass and charge balanced reactions, confidence scores, reaction subsystems, and the list of the Gene-Protein-Reaction relationships, including logical AND/OR relationships, for all of the reactions in the model. A complete list of metabolites appearing in iNJ661, including abbreviation, full name, formula, and charge at pH 7.2 can be found in the second tab in the file. [file 1752-0509-1-26-S5.xls]

## Sheet: iNJ661
Abbreviation	Name	Equation	Confidence	Subsystem	Region	Gene	Protein
ASPO5	L-aspartate oxidase	[c] : asp-L + fum --> h + iasp + succ	2	Alanine and Aspartate Metabolism		Rv1595	NadB
ALATA_L	L-alanine transaminase	[c] : akg + ala-L <==> glu-L + pyr	1	Alanine and Aspartate Metabolism
APATr	B-alanine-pyruvate aminotransferase	[c] : ala-B + pyr <==> ala-L + msa	1	Alanine and Aspartate Metabolism
ASP1DC	aspartate 1-decarboxylase	[c] : asp-L + h --> ala-B + co2	2	Alanine and Aspartate Metabolism		Rv3601c	PanD
ALAALAr	D-alanine-D-alanine ligase (reversible)	[c] : (2) ala-D + atp <==> adp + alaala + h + pi	4	Alanine and Aspartate Metabolism		Rv2981c	DdIA
ASNS1	asparagine synthase (glutamine-hydrolysing)	[c] : asp-L + atp + gln-L + h2o --> amp + asn-L + glu-L + h + ppi	2	Alanine and Aspartate Metabolism		Rv2201	AsnB
ASPO1	L-aspartate oxidase	[c] : asp-L + h2o + o2 --> h2o2 + nh4 + oaa	2	Alanine and Aspartate Metabolism		Rv1595	NadB
ARGSS	argininosuccinate synthase	[c] : asp-L + atp + citr-L --> amp + argsuc + h + ppi	2	Alanine and Aspartate Metabolism		Rv1658	ArgG
ASNN	L-asparaginase	[c] : asn-L + h2o --> asp-L + nh4	2	Alanine and Aspartate Metabolism		Rv1538c	AnsA
ALAR	alanine racemase	[c] : ala-L <==> ala-D	4	Alanine and Aspartate Metabolism		Rv3423c	Alr
ARGSL	argininosuccinate lyase	[c] : argsuc <==> arg-L + fum	2	Alanine and Aspartate Metabolism		Rv1659	ArgH
G5SADs	L-glutamate 5-semialdehyde dehydratase (spontaneous)	[c] : glu5sa --> 1pyr5c + h + h2o	1	Arginine and Proline Metabolism
P5CRx	pyrroline-5-carboxylate reductase	[c] : 1pyr5c + (2) h + nadh --> nad + pro-L	2	Arginine and Proline Metabolism		Rv0500	ProC
SOTA	Succinylornithine transaminase	[c] : akg + sucorn --> glu-L + sucgsa	1	Arginine and Proline Metabolism
SADH	Succinylarginine dihydrolase	[c] : (2) h + (2) h2o + sucarg --> co2 + (2) nh4 + sucorn	1	Arginine and Proline Metabolism
ARGDr	arginine deiminase	[c] : arg-L + h2o <==> citr-L + nh4	2	Arginine and Proline Metabolism		Rv1001	ArcA
PROD2	Proline dehydrogenase	[c] : fad + pro-L --> 1pyr5c + fadh2 + h	2	Arginine and Proline Metabolism		Rv1188	Prod
SGSAD	Succinylglutamic semialdehyde dehydrogenase	[c] : h2o + nad + sucgsa --> (2) h + nadh + sucglu	1	Arginine and Proline Metabolism
SGDS	Succinylglutamate desuccinylase	[c] : h2o + sucglu --> glu-L + succ	1	Arginine and Proline Metabolism
OCBT	ornithine carbamoyltransferase	[c] : cbp + orn <==> citr-L + h + pi	2	Arginine and Proline Metabolism		Rv1656	ArgF
P5CR	pyrroline-5-carboxylate reductase	[c] : 1pyr5c + (2) h + nadph --> nadp + pro-L	2	Arginine and Proline Metabolism		Rv0500	ProC
AST	Arginine succinyltransferase	[c] : arg-L + succoa --> coa + h + sucarg	1	Arginine and Proline Metabolism
ORNTA	ornithine transaminase	[c] : akg + orn --> glu-L + glu5sa	2	Arginine and Proline Metabolism		Rv2321c+Rv2322c	RocD
BTS2	biotin synthase (ala-L producing)	[c] : cys-L + dtbt <==> ala-L + btn + (2) h	2	Biotin Metabolism		Rv1589	BioB
AOXSr	8-amino-7-oxononanoate synthase	[c] : ala-L + h + pmcoa <==> 8aonn + co2 + coa	2	Biotin Metabolism		Rv0032, Rv1569	BioF2, BioF
AMAOTr	adenosylmethionine-8-amino-7-oxononanoate transaminase	[c] : 8aonn + amet <==> amob + dann	2	Biotin Metabolism		Rv1568	BioA
BTS3r	biotin synthase	[c] : dtbt + (2) s <==> btn + h2s	2	Biotin Metabolism		Rv1589	BioB
BACCL	biotin-[acetyl-CoA-carboxylase] ligase	[c] : atp + btn + h --> btamp + ppi	2	Biotin Metabolism		Rv3279c	BirA
DBTSr	dethiobiotin synthase	[c] : atp + co2 + dann <==> adp + dtbt + (3) h + pi	2	Biotin Metabolism		Rv1570	BioD
CS	citrate synthase	[c] : accoa + h2o + oaa --> cit + coa + h	2	Citric Acid Cycle		Rv1131, Rv0889c, Rv0896	GltA1tb, CitA, GltA2
SUCOAS	succinyl-CoA synthetase (ADP-forming)	[c] : atp + coa + succ <==> adp + pi + succoa	2	Citric Acid Cycle		Rv0952+Rv0951	SucCD
OXGDC	2-oxoglutarate decarboxylase	[c] : akg + h --> co2 + sucsal	4	Citric Acid Cycle		Rv1248c	SucA
FRD	fumarate reductase	[c] : fadh2 + fum --> fad + succ	2	Citric Acid Cycle		Rv1552+Rv1555+Rv1553+Rv1554	Frd
AKGDb	oxoglutarate dehydrogenase (dihydrolipoamide S-succinyltransferase)	[c] : coa + sdhlam --> dhlam + succoa	2	Citric Acid Cycle		Rv2215	SucBtb
PEPCK_re	phosphoenolpyruvate carboxykinase (GTP)	[c] : gtp + oaa <==> co2 + gdp + pep	4	Citric Acid Cycle		Rv0211	PckA
ACONT	aconitase	[c] : cit <==> icit	2	Citric Acid Cycle		Rv1475c	Acn
PPCKr	phosphoenolpyruvate carboxykinase	[c] : atp + oaa <==> adp + co2 + pep	2	Citric Acid Cycle		Rv0211	PckA
PC	pyruvate carboxylase	[c] : atp + hco3 + pyr --> adp + h + oaa + pi	2	Citric Acid Cycle		Rv2967c, Rv2697c	Pca
FRD3	fumarate reductase	[c] : 2dmmql8 + fum --> 2dmmq8 + succ	2	Citric Acid Cycle		Rv3317+Rv3316+Rv0248c+Rv3318, Rv3317+Rv3316+Rv3319+Rv3318, Rv3317+Rv3316+Rv0247c+Rv3318	Sdh
PPCSCT	Propanoyl-CoA: succinate CoA-transferase	[c] : ppcoa + succ --> ppa + succoa	1	Citric Acid Cycle
FUM	fumarase	[c] : fum + h2o <==> mal-L	2	Citric Acid Cycle		Rv1098c	Fum
PDHc	pyruvate dehydrogenase (dihydrolipoamide dehydrogenase)	[c] : dhlam + nad --> h + lpam + nadh	2	Citric Acid Cycle		Rv0843, Rv0462	Lpd
FRD5	fumarate reductase	[c] : fum + mql6 <==> mqn6 + succ	2	Citric Acid Cycle		Rv1552+Rv1555+Rv1553+Rv1554	Frd
SUCD1i	succinate dehydrogenase	[c] : fad + succ --> fadh2 + fum	2	Citric Acid Cycle		Rv3317+Rv3316+Rv0248c+Rv3318, Rv3317+Rv3316+Rv3319+Rv3318, Rv3317+Rv3316+Rv0247c+Rv3318	Sdh
FRD2	fumarate reductase	[c] : fum + mql8 --> mqn8 + succ	2	Citric Acid Cycle		Rv3317+Rv3316+Rv0248c+Rv3318, Rv3317+Rv3316+Rv3319+Rv3318, Rv3317+Rv3316+Rv0247c+Rv3318	Sdh
ICDHy	isocitrate dehydrogenase (NADP)	[c] : icit + nadp --> akg + co2 + nadph	2	Citric Acid Cycle		Rv3339c, Rv0066c	Icd1, Icd2
CITLr	Citrate lyase (reversible)	[c] : cit <==> ac + oaa	2	Citric Acid Cycle		Rv2075c, Rv2498c	CitE
MDH	malate dehydrogenase	[c] : mal-L + nad <==> h + nadh + oaa	2	Citric Acid Cycle		Rv1240	Mdh
HMPK4	hydroxymethylpyrimidine kinase (GTP)	[c] : 4ahmmp + gtp --> 4ampm + gdp + h	2	Cofactor Metabolism		Rv0422c	ThiD
FMETTRS	Methionyl-tRNA formyltransferase	[c] : 10fthf + mettrna --> fmettrna + h + thf	2	Cofactor Metabolism		Rv1406	Fmt
PERD	Erythronate 4-phosphate (4per) dehydrogenase	[c] : 4per + nad <==> h + nadh + ohpb	1	Cofactor Metabolism
UDCPDPS	Undecaprenyl diphosphate synthase	[c] : frdp + (8) ipdp --> (8) ppi + udcpdp	1	Cofactor Metabolism
SHCHD3	sirohydrochlorin dehydrogenase (NAD)	[c] : nad + pre2 --> h + nadh + scl2	2	Cofactor Metabolism		Rv2847c	CysG2
PC11M	precorrin-4 C11-methyltransferase	[c] : amet + pre4 --> ahcys + h + pre5	2	Cofactor Metabolism		Rv2071c	CobM
HMPK3	hydroxymethylpyrimidine kinase (UTP)	[c] : 4ahmmp + utp --> 4ampm + h + udp	2	Cofactor Metabolism		Rv0422c	ThiD
G3PD1	glycerol-3-phosphate dehydrogenase (NAD)	[c] : glyc3p + nad <==> dhap + h + nadh	2	Cofactor Metabolism		Rv0564c, Rv3302c, Rv2249c, Rv2982c	GpdA1, GlpD2, GlpD1, GpdA2
R05219	Precorrin 5 <=> Precorrin 6X	[c] : amet + h2o + pre5 --> ac + ahcys + h + pre6a	1	Cofactor Metabolism
PPNCL	phosphopantothenate-cysteine ligase	[c] : 4ppan + ctp + cys-L --> 4ppcys + cdp + h + pi	2	Cofactor Metabolism		Rv1391	Dfp
E4PD	Erythrose 4-phosphate dehydrogenase	[c] : e4p + h2o + nad <==> 4per + (2) h + nadh	1	Cofactor Metabolism
PC8XM	precorrin-8X methylmutase	[c] : h + pre8 --> hgbyr	2	Cofactor Metabolism		Rv2065	CobH
PC6AR	precorrin-6A reductase	[c] : h + nadph + pre6a --> nadp + pre6b	2	Cofactor Metabolism		Rv2070c	CobK
NTRIR2x	nitrite Reductase (NADH)	[c] : (5) h + (3) nadh + no2 --> (2) h2o + (3) nad + nh4	2	Cofactor Metabolism		Rv2391+Rv0252+Rv0253	Nir
FTHFCL	5-formethyltetrahydrofolate cyclo-ligase	[c] : 5fthf + atp --> adp + methf + pi	1	Cofactor Metabolism
THMDP	thiamin diphosphatase	[c] : (2) h2o + thmpp --> h + (2) pi + thm	2	Cofactor Metabolism		Rv3113	Tmp
SHCHF2	sirohydrochlorin ferrochetalase	[c] : fe2 + scl2 --> (2) h + sheme	2	Cofactor Metabolism		Rv2847c	CysG2
FTHFL	formate-tetrahydrofolate ligase	[c] : atp + for + thf <==> 10fthf + adp + pi	1	Cofactor Metabolism
PPNCL3	phosphopantothenate-cysteine ligase	[c] : 4ppan + atp + cys-L --> 4ppcys + amp + h + ppi	2	Cofactor Metabolism		Rv1391	Dfp
PC20M	precorrin-2 C20-methyltransferase	[c] : amet + dscl --> ahcys + h + pre3a	2	Cofactor Metabolism		Rv2066	Cobl
SHCHD2	sirohydrochlorin dehydrogenase (NAD)	[c] : dscl + nad --> h + nadh + scl	2	Cofactor Metabolism		Rv2847c	CysG2
GLUTRR	glutamyl-tRNA reductase	[c] : glutrna + h + nadph --> glu1sa + nadp + trnaglu	2	Cofactor Metabolism		Rv0509	HemA
ALATRS	Alanyl-tRNA synthetase	[c] : ala-L + atp + trnaala --> alatrna + amp + ppi	2	Cofactor Metabolism		Rv2992c	GltX
ACBIPGT	Adenosyl cobinamide phosphate guanyltransferase	[c] : adocbip + gtp + h --> agdpcbi + ppi	2	Cofactor Metabolism		Rv0254c	CobU
GTPCII2	GTP cyclohydrolase II (25drapp)	[c] : gtp + (3) h2o --> 25drapp + for + (2) h + ppi	1	Cofactor Metabolism
RZ5PP	alpha-ribazole 5-phosphate phosphatase	[c] : 5prdmbz + h2o --> pi + rdmbzi	2	Cofactor Metabolism		Rv3113	Tmp
PYDXNO	pyridoxine oxidase	[c] : o2 + pydxn <==> h2o2 + pydx	2	Cofactor Metabolism		Rv2607	PdxH
R05224	Hydrogenobyrinate <=> Hydrogenobyrinate a,c diamide	[c] : (2) atp + (2) gln-L + h2o + hgbyr --> (2) adp + (2) glu-L + h + hgbam + ppi	2	Cofactor Metabolism		Rv2848c	CobB
PNCDC	pantothenoylcysteine decarboxylase	[c] : h + ptcys --> co2 + ptth	2	Cofactor Metabolism		Rv1092c	CoaA
AHMMPS	4-amino-5-hydroxymethyl-2-methylpyrimidine synthetase	[c] : air + (2) h --> 4ahmmp + gcald + pi	2	Cofactor Metabolism		Rv0423c	ThiC
PC17M	precorrin-3B C17-methyltransferase	[c] : amet + pre3b --> ahcys + (3) h + pre4	2	Cofactor Metabolism		Rv2066	Cobl
NO3R1	Nitrate reductase (Ubiquinol-8)	(2) h[c] + no3[c] + q8h2[c] --> (2) h[e] + h2o[c] + no2[c] + q8[c]	4	Cofactor Metabolism		Rv1163+Rv1164+Rv1162+Rv1161	NarGHJI
HMPK2	hydroxymethylpyrimidine kinase (CTP)	[c] : 4ahmmp + ctp --> 4ampm + cdp + h	2	Cofactor Metabolism		Rv0422c	ThiD
NTRIRy	nitrite reductase (NADPH)	[c] : (4) h + (3) nadph + no2 --> h2o + (3) nadp + nh4oh	2	Cofactor Metabolism		Rv2391+Rv0252+Rv0253	Nir
OCTDPS	Octaprenyl pyrophosphate synthase	[c] : frdp + (5) ipdp --> octdp + (5) ppi	1	Cofactor Metabolism
DMATT	dimethylallyltranstransferase	[c] : dmpp + ipdp --> grdp + ppi	4	Cofactor Metabolism		Rv3398c	IdsA
SPODM	superoxide dismutase	[c] : (2) h + (2) o2s --> h2o2 + o2	4	Cofactor Metabolism		Rv3846, Rv0432, Rv1908c	SodA2, SodC, KatG
4HTHRS	4-Hydroxy-L-threonine synthase	[c] : h2o + phthr --> 4hthr + pi	2	Cofactor Metabolism		Rv1295	ThrC
NO3R2	Nitrate reductase (Menaquinol-8)	(2) h[c] + mql8[c] + no3[c] --> (2) h[e] + h2o[c] + mqn8[c] + no2[c]	4	Cofactor Metabolism		Rv1163+Rv1164+Rv1162+Rv1161	NarGHJI
PMDPHT	pyrimidine phosphatase	[c] : 5aprbu + h2o --> 4r5au + pi	1	Cofactor Metabolism
DB4PS	3,4-Dihydroxy-2-butanone-4-phosphate synthase	[c] : ru5p-D --> db4p + for + h	1	Cofactor Metabolism
R05217	Precorrin 3A + Oxygen <=> Precorrin 3B	[c] : h + (0.5) o2 + pre3a --> pre3b	2	Cofactor Metabolism		Rv2064	CobG
SHCHCS	2-succinyl-6-hydroxy-2,4-cyclohexadiene-1-carboxylate synthase	[c] : ichor + sucsal --> 2shchc + pyr	2	Cofactor Metabolism		Rv0555	MenD
HMPK1	hydroxymethylpyrimidine kinase (ATP)	[c] : 4ahmmp + atp --> 4ampm + adp + h	2	Cofactor Metabolism		Rv0422c	ThiD
MPML	Mg-protoporphyrin IX magnesium-lyase	[c] : atp + h2o + mg2 + ppp9 <==> adp + (3) h + mppp9 + pi	2	Cofactor Metabolism		Rv0958	Mgpl
CYRDAR	cob(II)yrinic acid a,c-diamide reductase	[c] : (2) co2dam + nadh --> (2) co1dam + h + nad	2	Cofactor Metabolism		Rv0306	Cyr
CYRDAAT	cob(I)yrinic acid a,c-diamide adenosyltransferase	[c] : atp + co1dam + h --> adcobdam + pppi	2	Cofactor Metabolism		Rv2849c	CobA
UDCPDP	undecaprenyl-diphosphatase	[c] : h2o + udcpdp --> h + pi + udcpp	2	Cofactor Metabolism		Rv2136c	UdpK
PYDXO	pyridoxal oxidase	[c] : (2) h2o + nh4 + (0.5) o2 + pydx <==> (2) h2o2 + pydam	2	Cofactor Metabolism		Rv2607	PdxH
TMN	thiaminase	[c] : h2o + thm --> 4ahmmp + 4mhetz + h	1	Cofactor Metabolism
PC6YM	precorrin-6Y C5,15-methyltransferase (decarboxylating)	[c] : (2) amet + pre6b --> (2) ahcys + co2 + (2) h + pre8	2	Cofactor Metabolism		Rv2072c	CobL
ADCPS1	adenosylcobinamide-phosphate synthase	[c] : adcobhex + appl + atp --> adocbi + adp + h + pi	2	Cofactor Metabolism		Rv2236c	CobD
MTHFD2	methylenetetrahydrofolate dehydrogenase (NAD)	[c] : mlthf + nad <==> methf + nadh	2	Cofactor Metabolism		Rv3356c	FolD
FOLR2	folate reductase	[c] : fol + nadph --> dhf + nadp	2	Cofactor Metabolism		Rv2763c	DfrA
DMPPS	1-hydroxy-2-methyl-2-(E)-butenyl 4-diphosphate reductase (dmpp)	[c] : h + h2mb4p + nadh --> dmpp + h2o + nad	1	Cofactor Metabolism
FOMETR	aminomethyltransferase	[c] : 5fthf + h <==> h2o + methf	2	Cofactor Metabolism		Rv2211c	GcvT
NTRIRx	nitrite reductase (NADH)	[c] : (4) h + (3) nadh + no2 --> h2o + (3) nad + nh4oh	2	Cofactor Metabolism		Rv2391+Rv0252+Rv0253	Nir
SHSL1r	O-succinylhomoserine lyase reversible	[c] : cys-L + suchms <==> cyst-L + h + succ	4	Cysteine Metabolism		Rv0391+Rv1079	MetBZ
SERD_L	L-serine deaminase	[c] : ser-L --> nh4 + pyr	2	Cysteine Metabolism		Rv0069c	SdaA
CYSS	cysteine synthase	[c] : acser + h2s --> ac + cys-L + h	2	Cysteine Metabolism		Rv2334, Rv0848, Rv1336	CysK, CysM3, CysM
SERAT	serine O-acetyltransferase	[c] : accoa + ser-L <==> acser + coa	2	Cysteine Metabolism		Rv2335	CysE
SHSL4r	O-succinylhomoserine lyase (elimination), reversible	[c] : h2o + suchms <==> 2obut + h + nh4 + succ	2	Cysteine Metabolism		Rv0391+Rv1079	MetBZ
AGPAT190	1-hexadecanoyl-sn-glycerol 3-phosphate O-acyltransferase	[c] : 1msg3p + mstrACP --> ACP + pa190190	2	Fatty Acid Metabolism		Rv2182c, Rv2483c	Apa, PlsC
PAPA160	Phosphatidate phosphatase (n-C16:0)	[c] : h2o + pa160 --> 12dgr160 + pi	2	Fatty Acid Metabolism		Rv1755c	PlcD
FAS100	fatty acid synthase (n-C10:0)	[c] : (3) h + malcoa + (2) nadph + octa --> co2 + coa + dca + h2o + (2) nadp	4	Fatty Acid Metabolism		Rv1350, Rv2947c, Rv1484, Rv2524c	FabG2+Pks15+InhA+Fas
MYC2CYC2	Mycolic Acid Cyclopropanation	[c] : amet + mmeroacidcyc1ACP --> ahcys + h + mmeroacidcyc2ACP	4	Fatty Acid Metabolism		Rv0644c	MmaA2
GPDDA2	Glycerophosphodiester phosphodiesterase (Glycerophosphoethanolamine)	[c] : g3pe + h2o --> etha + glyc3p + h	2	Fatty Acid Metabolism		Rv3842c, Rv0317c	Gpd, GlpQ2
MYCSacp56	mycolic acid synthase (C56)	[c] : (42) h + hexc + (15) malACP + (30) nadph --> (14) ACP + (15) co2 + (16) h2o + mmeroacidACP + (30) nadp	4	Fatty Acid Metabolism		Rv1483, Rv2245, Rv2246, Rv0098, Rv2245, Rv2246	FabG1+KasA+KasB, Chp+KasA+KasB
MYC1CYC1	Mycolic Acid Cyclopropanation	[c] : amet + meroacidACP --> ahcys + h + meroacidcyc1ACP	4	Fatty Acid Metabolism		Rv0470c	UmaA2
FAS80_L	fatty acid synthase (n-C8:0), lumped reaction	[c] : accoa + (8) h + (3) malcoa + (6) nadph --> (3) co2 + (4) coa + (2) h2o + (6) nadp + octa	4	Fatty Acid Metabolism		Rv1350, Rv2947c, Rv1484, Rv2524c	FabG2+Pks15+InhA+Fas
LPLIPAL2E160	Lysophospholipase L2 (2-acylglycerophosphoethanolamine, n-C16:0)	[c] : 2agpe160 + h2o --> g3pe + h + hdca	2	Fatty Acid Metabolism		Rv0183	Lpl
AGPAT160	1-hexadecanoyl-sn-glycerol 3-phosphate O-acyltransferase (n-C16:0)	[c] : 1hdecg3p + palmACP --> ACP + pa160	2	Fatty Acid Metabolism		Rv2483c, Rv2182c	PlsC, Apa
FAO3	Fatty acid oxidation (octadecanoate)	[c] : atp + (9) coa + (8) fad + (8) h2o + (8) nad + ocdca --> (9) accoa + amp + (8) fadh2 + (8) h + (8) nadh + ppi	4	Fatty Acid Metabolism		Rv0860+Rv0468+Rv1323+Rv0859	Fad
MYC1M2	Mycolic Acid Methyl Hydroxyl Addition	[c] : amet + h2o + kmeroacidACP --> ahcys + h + mkmeroacidACP	4	Fatty Acid Metabolism		Rv0503c, Rv0642c, Rv0645c, Rv0644c	CmaA2, MmaA4, MmaA1, MmaA2
FACOAL140	fatty-acid--CoA ligase (tetradecanoate)	[c] : atp + coa + ttdca <==> amp + ppi + tdcoa	2	Fatty Acid Metabolism		Rv3826, Rv1529	FadD23, FadD24
PLCD	phospholipase C	[c] : h2o + ptd1ino160 --> 12dgr160 + h + mi1p-D	2	Fatty Acid Metabolism		Rv1755c	PlcD
FAMPL5	Fatty Acid Ligase AMP (mycolic acid)	[c] : amp + h + mkmeroacidcyc1ACP --> ACP + mkmeroacidcyc1AMP	4	Fatty Acid Metabolism		Rv3801c	FadD32
FACOAE140	fatty-acid-CoA thioesterase (tetradecanoate)	[c] : h2o + tdcoa --> coa + h + ttdca	2	Fatty Acid Metabolism		Rv1618	TesB1
FACOAL161	fatty-acid--CoA ligase (hexadecenoate)	[c] : atp + coa + hdcea <==> amp + hdcoa + ppi	2	Fatty Acid Metabolism		Rv1529, Rv3826	FadD24, FadD23
MYCFLUX2	mycolic acid conglomeration flux	[c] : mmycolate --> rmyc	1	Fatty Acid Metabolism
MYCSacp58	mycolic acid synthase (C58)	[c] : (47) h + hexc + (16) malACP + (30) nadph --> (15) ACP + (16) co2 + (17) h2o + kmeroacidACP + (30) nadp	4	Fatty Acid Metabolism		Rv0098, Rv2245, Rv2246, Rv1483, Rv2245, Rv2246	Chp+KasA+KasB, FabG1+KasA+KasB
PLIPA1E160	Phospholipase A1 (phosphatidylethanolamine, n-C16:0)	[c] : h2o + pe160 --> 2agpe160 + h + hdca	1	Fatty Acid Metabolism
MYCON3	Mycolic Acid Condensation	[c] : chexccoa + (2) h2o + kmeroacidcyc2AMP --> amp + co2 + coa + (2) h + kmycolate	4	Fatty Acid Metabolism		Rv3800c	Pks13
DESAT16	Palmitoyl-CoA desaturase (n-C16:0CoA -> n-C16:1CoA)	[c] : h + nadph + o2 + pmtcoa --> (2) h2o + hdcoa + nadp	2	Fatty Acid Metabolism		Rv3229c	DesA3
FAS140	fatty acid synthase (n-C14:0)	[c] : ddca + (3) h + malcoa + (2) nadph --> co2 + coa + h2o + (2) nadp + ttdca	4	Fatty Acid Metabolism		Rv0533c, Rv1350, Rv2947c, Rv1484, Rv2524c	FabH, FabG2+Pks15+InhA+Fas
MMM2r	Methylmalonyl-CoA mutase	[c] : succoa <==> mmcoa-R	2	Fatty Acid Metabolism		Rv1492+Rv1493	MutAB
ACChex	Hexanoic Acid CoA Ligase	[c] : coa + h + hexc --> h2o + hexccoa	4	Fatty Acid Metabolism		Rv3280	AccD5
ACCC	Acyl-CoA Carboxylase	[c] : co2 + hexccoa --> chexccoa + h2o	4	Fatty Acid Metabolism		Rv3280	AccD5
MYC1CYC3	Mycolic Acid Cyclopropanation	[c] : amet + kmeroacidACP --> ahcys + h + kmeroacidcyc1ACP	4	Fatty Acid Metabolism		Rv0470c	UmaA2
FAO1	Fatty acid oxidation (tetradecanoate)	[c] : atp + (7) coa + (6) fad + (6) h2o + (6) nad + ttdca --> (7) accoa + amp + (6) fadh2 + (6) h + (6) nadh + ppi	4	Fatty Acid Metabolism		Rv0860+Rv0468+Rv1323+Rv0859	Fad
MMCD	Methylmalonyl-CoA decarboxylase	[c] : h + mmcoa-S --> co2 + ppcoa	1	Fatty Acid Metabolism
MYC2CYC1	Mycolic Acid Cyclopropanation	[c] : amet + meroacidcyc1ACP --> ahcys + h + meroacidcyc2ACP	4	Fatty Acid Metabolism		Rv0644c	MmaA2
G3PAT160	glycerol-3-phosphate acyltransferase (C16:0)	[c] : glyc3p + palmACP --> 1hdecg3p + ACP	2	Fatty Acid Metabolism		Rv1551	PlsB1
MYCFLUX3	mycolic acid conglomeration flux	[c] : kmycolate --> rmyc	1	Fatty Acid Metabolism
FAO10	Fatty acid oxidation (octadecenoate)	[c] : atp + (9) coa + (7) fad + (8) h2o + (8) nad + ocdcea --> (9) accoa + amp + (7) fadh2 + (8) h + (8) nadh + ppi	4	Fatty Acid Metabolism		Rv0860+Rv0468+Rv1323+Rv0859	Fad
FAS260	fatty acid synthase (n-C26:0)	[c] : (3) h + malcoa + (2) nadph + ttc --> co2 + coa + h2o + hexc + (2) nadp	4	Fatty Acid Metabolism		Rv1350, Rv2947c, Rv1484, Rv2524c	FabG2+Pks15+InhA+Fas
DESAT18	stearoyl-CoA desaturase (n-C18:0CoA -> n-C18:1CoA)	[c] : h + nadph + o2 + stcoa --> (2) h2o + nadp + odecoa	4	Fatty Acid Metabolism		Rv1094, Rv0824c	DesA2, DesA1
FAMPL4	Fatty Acid Ligase AMP (mycolic acid)	[c] : amp + h + mmmeroacidcyc1ACP --> ACP + mmmeroacidcyc1AMP	4	Fatty Acid Metabolism		Rv3801c	FadD32
G3PAT190	glycerol-3-phosphate acyltransferase (C19:0)	[c] : glyc3p + mstrACP --> 1msg3p + ACP	2	Fatty Acid Metabolism		Rv1551	PlsB1
PSD160	Phosphatidylserine decarboxylase (n-C16:0)	[c] : h + ps160 --> co2 + pe160	2	Fatty Acid Metabolism		Rv0437c	Psd
PLIPA1E180	Phospholipase A1 (phosphatidylethanolamine, n-C18:0)	[c] : h2o + pe180 --> 2agpe180 + h + ocdca	1	Fatty Acid Metabolism
FACOAL160	fatty-acid--CoA ligase (hexadecanoate)	[c] : atp + coa + hdca <==> amp + pmtcoa + ppi	2	Fatty Acid Metabolism		Rv3826, Rv1185c, Rv1529, Rv2590	FadD23, FadD21, FadD24, FadD9
MYCON2	Mycolic Acid Condensation	[c] : chexccoa + (2) h2o + mmeroacidcyc2AMP --> amp + co2 + coa + (2) h + mmycolate	4	Fatty Acid Metabolism		Rv3800c	Pks13
2AGPEAT180	2-acyl-glycerophospho-ethanolamine acyltransferase (n-C18:0)	[c] : 2agpe180 + atp + ocdca --> amp + pe180 + ppi	2	Fatty Acid Metabolism
FAS200	fatty acid synthase (n-C20:0)	[c] : (3) h + malcoa + (2) nadph + ocdca --> arach + co2 + coa + h2o + (2) nadp	4	Fatty Acid Metabolism		Rv1350, Rv2947c, Rv1484, Rv2524c	FabG2+Pks15+InhA+Fas
MYCFLUX4	mycolic acid conglomeration flux	[c] : mmmycolate --> rmyc	1	Fatty Acid Metabolism
MYC1M1	Mycolic Acid Methyl Hydroxyl Addition	[c] : amet + h2o + mmeroacidACP --> ahcys + h + mmmeroacidACP	4	Fatty Acid Metabolism		Rv0642c, Rv0503c, Rv0644c, Rv0645c	MmaA4, CmaA2, MmaA2, MmaA1
MYCON5	Mycolic Acid Condensation	[c] : chexccoa + (2) h2o + mkmeroacidcyc1AMP --> amp + co2 + coa + (2) h + mkmycolate	4	Fatty Acid Metabolism		Rv3800c	Pks13
FAMPL3	Fatty Acid Ligase AMP (mycolic acid)	[c] : amp + h + kmeroacidcyc2ACP --> ACP + kmeroacidcyc2AMP	4	Fatty Acid Metabolism		Rv3801c	FadD32
PSD180	Phosphatidylserine decarboxylase (n-C18:0)	[c] : h + ps180 --> co2 + pe180	2	Fatty Acid Metabolism		Rv0437c	Psd
FAS160	fatty acid synthase (n-C16:0)	[c] : (3) h + malcoa + (2) nadph + ttdca --> co2 + coa + h2o + hdca + (2) nadp	4	Fatty Acid Metabolism		Rv1350, Rv2947c, Rv1484, Rv2524c	FabG2+Pks15+InhA+Fas
MYCFLUX5	mycolic acid conglomeration flux	[c] : mkmycolate --> rmyc	1	Fatty Acid Metabolism
2AGPEAT160	2-acyl-glycerophospho-ethanolamine acyltransferase (n-C16:0)	[c] : 2agpe160 + atp + hdca --> amp + pe160 + ppi	2	Fatty Acid Metabolism
FAO2	Fatty acid oxidation (n-C16:0)	[c] : atp + (8) coa + (7) fad + (7) h2o + hdca + (7) nad --> (8) accoa + amp + (7) fadh2 + (7) h + (7) nadh + ppi	4	Fatty Acid Metabolism		Rv0860+Rv0468+Rv1323+Rv0859	Fad
FAS240_L	fatty acid synthase (n-C24:0), lumped reaction	[c] : (9) h + (3) malcoa + (6) nadph + ocdca --> (3) co2 + (3) coa + (3) h2o + (6) nadp + ttc	4	Fatty Acid Metabolism		Rv1350, Rv2947c, Rv1484, Rv2524c	FabG2+Pks15+InhA+Fas
PHDCATA	transacylase	[c] : ACP + phdcacoa <==> coa + phdcaACP	1	Fatty Acid Metabolism
FACOAE160	fatty-acid-CoA thioesterase (hexadecanoate)	[c] : h2o + pmtcoa --> coa + h + hdca	2	Fatty Acid Metabolism		Rv1618	TesB1
FAS180	fatty acid synthase (n-C18:0)	[c] : (3) h + hdca + malcoa + (2) nadph --> co2 + coa + h2o + (2) nadp + ocdca	4	Fatty Acid Metabolism		Rv1350, Rv2947c, Rv1484, Rv2524c	FabG2+Pks15+InhA+Fas
FAMPL1	Fatty Acid Ligase AMP (mycolic acid)	[c] : amp + h + meroacidcyc2ACP --> ACP + meroacidcyc2AMP	4	Fatty Acid Metabolism		Rv3801c	FadD32
MYC1CYC4	Mycolic Acid Cyclopropanation	[c] : amet + mmmeroacidACP --> ahcys + h + mmmeroacidcyc1ACP	4	Fatty Acid Metabolism		Rv0644c, Rv0503c	MmaA2, CmaA2
MYCSacp50	mycolic acid synthase (C50)	[c] : (33) h + hexc + (12) malACP + (24) nadph --> (11) ACP + (12) co2 + (13) h2o + meroacidACP + (24) nadp	4	Fatty Acid Metabolism		Rv1483, Rv2245, Rv2246, Rv0098, Rv2245, Rv2246	FabG1+KasA+KasB, Chp+KasA+KasB
MYCON4	Mycolic Acid Condensation	[c] : chexccoa + (2) h2o + mmmeroacidcyc1AMP --> amp + co2 + coa + (2) h + mmmycolate	4	Fatty Acid Metabolism		Rv3800c	Pks13
AACPS10	acyl-[acyl-carrier-protein] synthetase (tuberculostearic acid)	[c] : ACP + atp + mocdca --> amp + mstrACP + ppi	2	Fatty Acid Metabolism		Rv3815c	Acp
MYCFLUX1	mycolic acid conglomeration flux	[c] : mycolate --> rmyc	1	Fatty Acid Metabolism
MYC1CYC5	Mycolic Acid Cyclopropanation	[c] : amet + mkmeroacidACP --> ahcys + h + mkmeroacidcyc1ACP	4	Fatty Acid Metabolism		Rv0644c, Rv0503c	MmaA2, CmaA2
PSSA180	Phosphatidylserine syntase (n-C18:0)	[c] : cdpdodecg + ser-L --> cmp + h + ps180	4	Fatty Acid Metabolism		Rv0436c	PssA
PSSA160	Phosphatidylserine syntase (n-C16:0)	[c] : cdpdhdecg + ser-L --> cmp + h + ps160	2	Fatty Acid Metabolism		Rv0436c	PssA
FAMPL2	Fatty Acid Ligase AMP (mycolic acid)	[c] : amp + h + mmeroacidcyc2ACP --> ACP + mmeroacidcyc2AMP	4	Fatty Acid Metabolism		Rv3801c	FadD32
MYC1CYC2	Mycolic Acid Cyclopropanation	[c] : amet + mmeroacidACP --> ahcys + h + mmeroacidcyc1ACP	4	Fatty Acid Metabolism		Rv0470c	UmaA2
OCOAT1r	3-oxoacid CoA-transferase	[c] : acac + succoa <==> aacoa + succ	2	Fatty Acid Metabolism		Rv2503c+Rv2504c	ScoAB
MCD	Malonyl-CoA Decarboxylase cytoplasmic	[c] : h + malcoa --> accoa + co2	4	Fatty Acid Metabolism		Rv1347c	Mcd
MI1PP	myo-inositol 1-phosphatase	[c] : h2o + mi1p-D --> inost + pi	4	Fatty Acid Metabolism		Rv1604, Rv2701c	ImpA, SuhB
FAO11	Fatty acid oxidation (n-C16:1)	[c] : atp + (8) coa + (6) fad + (7) h2o + hdcea + (7) nad --> (8) accoa + amp + (6) fadh2 + (7) h + (7) nadh + ppi	4	Fatty Acid Metabolism		Rv0860+Rv0468+Rv1323+Rv0859	Fad
TAS	tetra-arabinofuranoside synthesis	[c] : arab-D + (3) decda_tb --> (3) decd_tb + tarab-D	2	Fatty Acid Metabolism
FAS161	fatty acid synthase (n-C16:1)	[c] : (4) h + malcoa + (3) nadph + o2 + ttdca --> co2 + coa + (3) h2o + hdcea + (3) nadp	4	Fatty Acid Metabolism		Rv1350, Rv2947c, Rv1484, Rv2524c	FabG2+Pks15+InhA+Fas
DASYN160	CDP-diacylglycerol synthetase (n-C16:0)	[c] : ctp + h + pa160 --> cdpdhdecg + ppi	2	Fatty Acid Metabolism		Rv2881c	CdsA
AACPS3	acyl-[acyl-carrier-protein] synthetase (n-C16:0)	[c] : ACP + atp + hdca --> amp + palmACP + ppi	2	Fatty Acid Metabolism
HAS	hexa-arabinofuranoside synthesis	[c] : arab-D + (5) decda_tb --> (5) decd_tb + harab-D	2	Fatty Acid Metabolism
FAS181	fatty acid synthase (n-C18:1)	[c] : (4) h + hdca + malcoa + (3) nadph + o2 --> co2 + coa + (3) h2o + (3) nadp + ocdcea	4	Fatty Acid Metabolism		Rv1350, Rv2947c, Rv1484, Rv2524c	FabG2+Pks15+InhA+Fas
MCOATA	Malonyl-CoA-ACP transacylase	[c] : ACP + malcoa <==> coa + malACP	4	Fatty Acid Metabolism		Rv0649, Rv2243	FabD2, FabD
MYC2CYC3	Mycolic Acid Cyclopropanation	[c] : amet + kmeroacidcyc1ACP --> ahcys + h + kmeroacidcyc2ACP	4	Fatty Acid Metabolism		Rv0644c	MmaA2
DAGK160	diacylglycerol kinase (n-C16:0)	[c] : 12dgr160 + atp --> adp + h + pa160	2	Fatty Acid Metabolism		Rv0499	Dagk
FAS120	fatty acid synthase (n-C12:0)	[c] : dca + (3) h + malcoa + (2) nadph --> co2 + coa + ddca + h2o + (2) nadp	4	Fatty Acid Metabolism		Rv1350, Rv2947c, Rv1484, Rv2524c	FabG2+Pks15+InhA+Fas
FACOAL180	fatty-acid--CoA ligase (octadecanoate)	[c] : atp + coa + ocdca <==> amp + ppi + stcoa	2	Fatty Acid Metabolism		Rv1529, Rv3826	FadD24, FadD23
FACOAE180	fatty-acid-CoA thioesterase (octadecanoate)	[c] : h2o + stcoa --> coa + h + ocdca	2	Fatty Acid Metabolism		Rv1618	TesB1
MME	methylmalonyl-CoA epimerase	[c] : mmcoa-R <==> mmcoa-S	4	Fatty Acid Metabolism		Rv0855	Far
LPLIPAL2E180	Lysophospholipase L2 (2-acylglycerophosphoethanolamine, n-C18:0)	[c] : 2agpe180 + h2o --> g3pe + h + ocdca	2	Fatty Acid Metabolism		Rv0183	Lpl
PGSA160	Phosphatidylglycerol synthase (n-C16:0)	[c] : cdpdhdecg + glyc3p --> cmp + h + pgp160	2	Fatty Acid Metabolism		Rv1822, Rv2746c	PgsA2, PgsA3
FACOAL181	fatty-acid--CoA ligase (octadecenoate)	[c] : atp + coa + ocdcea <==> amp + odecoa + ppi	2	Fatty Acid Metabolism		Rv1618, Rv3826, Rv1529	TesB1, FadD23, FadD24
MYCON1	Mycolic Acid Condensation	[c] : chexccoa + (2) h2o + meroacidcyc2AMP --> amp + co2 + coa + (2) h + mycolate	4	Fatty Acid Metabolism		Rv3800c	Pks13
AGPAT160190	1-hexadecanoyl-sn-glycerol 3-phosphate O-acyltransferase	[c] : 1hdecg3p + mstrACP --> ACP + pa160190	2	Fatty Acid Metabolism		Rv2483c, Rv2182c	PlsC, Apa
FACOAL80	fatty-acid--CoA ligase (octanoate)	[c] : atp + coa + octa <==> amp + occoa + ppi	2	Fatty Acid Metabolism		Rv2590, Rv1529, Rv3826, Rv1185c	FadD9, FadD24, FadD23, FadD21
DHNPA2	dihydroneopterin aldolase	[c] : dhnpt --> 6hmhpt + gcald	2	Folate Metabolism		Rv3607c	FolX
GTPCI	GTP cyclohydrolase I	[c] : gtp + h2o --> ahdt + for + h	2	Folate Metabolism		Rv3609c	FolE
THFGLUS	Tetrahydrofolate:L-glutamate gamma-ligase (ADP-forming)	[c] : atp + glu-L + thf <==> adp + h + pi + thfglu	2	Folate Metabolism		Rv2447c	FolC
HPPK2	6-hydroxymethyl-dihydropterin pyrophosphokinase	[c] : 6hmhpt + atp --> 6hmhptpp + amp + h	1	Folate Metabolism
GLYCL	Glycine Cleavage System	[c] : gly + nad + thf --> co2 + mlthf + nadh + nh4	4	Folate Metabolism		Rv1826	GcvH
DHPS2	dihydropteroate synthase	[c] : 4abz + 6hmhptpp --> dhpt + ppi	2	Folate Metabolism		Rv3608c, Rv1207	FolP, FolP2
FOLD3	dihydropteroate synthase	[c] : 2ahhmd + 4abz --> dhpt + ppi	2	Folate Metabolism		Rv1207, Rv3608c	FolP2, FolP
MTHFR2	5,10-methylenetetrahydrofolate reductase (NADH)	[c] : (2) h + mlthf + nadh --> 5mthf + nad	1	Folate Metabolism
DNMPPA	Dihydroneopterin monophosphate dephosphorylase	[c] : dhpmp + h2o --> dhnpt + pi	1	Folate Metabolism
DHFR	dihydrofolate reductase	[c] : dhf + h + nadph <==> nadp + thf	2	Folate Metabolism		Rv2763c	DfrA
ADCS	4-amino-4-deoxychorismate synthase	[c] : chor + gln-L --> 4adcho + glu-L	2	Folate Metabolism		Rv1005c+Rv0013	Pab
ADCL	4-aminobenzoate synthase	[c] : 4adcho --> 4abz + h + pyr	2	Folate Metabolism		Rv0812	PabC
MTHFD	methylenetetrahydrofolate dehydrogenase (NADP)	[c] : mlthf + nadp <==> methf + nadph	2	Folate Metabolism		Rv3356c	FolD
HPPK	2-amino-4-hydroxy-6-hydroxymethyldihydropteridine diphosphokinase	[c] : 2ahhmp + atp --> 2ahhmd + amp + h	2	Folate Metabolism		Rv3606c	FolK
DHFS	dihydrofolate synthase	[c] : atp + dhpt + glu-L --> adp + dhf + h + pi	2	Folate Metabolism		Rv2447c	FolC
DNTPPA	Dihydroneopterin triphosphate pyrophosphatase	[c] : ahdt + h2o --> dhpmp + h + ppi	1	Folate Metabolism
MTHFC	methenyltetrahydrofolate cyclohydrolase	[c] : h2o + methf <==> 10fthf + h	2	Folate Metabolism		Rv3356c	FolD
FTHFD	formyltetrahydrofolate deformylase	[c] : 10fthf + h2o --> for + h + thf	2	Folate Metabolism		Rv2964	PurU
DHNPA	dihydroneopterin aldolase	[c] : dhnpt --> 2ahhmp + gcald + h	2	Folate Metabolism		Rv3607c	FolX
GLUDx	glutamate dehydrogenase (NAD)	[c] : glu-L + h2o + nad <==> akg + h + nadh + nh4	2	Glutamate Metabolism		Rv2476c	Gdh
P5CD	1-pyrroline-5-carboxylate dehydrogenase	[c] : 1pyr5c + (2) h2o + nad --> glu-L + h + nadh	2	Glutamate Metabolism		Rv1187, Rv1187, Rv1187, Rv1187	RocA, RocA
GLUCYS	gamma-glutamylcysteine synthetase	[c] : atp + cys-L + glu-L --> adp + glucys + h + pi	2	Glutamate Metabolism		Rv3704c	GshA
ARGDC	arginine decarboxylase	[c] : arg-L + h --> agm + co2	2	Glutamate Metabolism		Rv2531c	Adi
GLNS	glutamine synthetase	[c] : atp + glu-L + nh4 --> adp + gln-L + h + pi	2	Glutamate Metabolism		Rv1878+Rv2222c+Rv2860c+Rv2220	GlnA
GLUSy	glutamate synthase (NADPH)	[c] : akg + gln-L + h + nadph --> (2) glu-L + nadp	2	Glutamate Metabolism		Rv3859c+Rv3858c	GltBD
GTHOr	glutathione oxidoreductase	[c] : gthox + h + nadph <==> (2) gthrd + nadp	2	Glutamate Metabolism		Rv2855	GorA
SSALx	succinate-semialdehyde dehydrogenase (NAD)	[c] : h2o + nad + sucsal --> (2) h + nadh + succ	4	Glutamate Metabolism		Rv1731+Rv0234c	GabD
ASPTA	aspartate transaminase	[c] : akg + asp-L <==> glu-L + oaa	2	Glutamate Metabolism		Rv0337c, Rv3565	AspC, AspB
AGMT	agmatinase	[c] : agm + h2o --> ptrc + urea	1	Glutamate Metabolism
GLUDC	Glutamate Decarboxylase	[c] : glu-L + h --> 4abut + co2	2	Glutamate Metabolism		Rv3432c	Gad
SSALy	succinate-semialdehyde dehydrogenase (NADP)	[c] : h2o + nadp + sucsal --> (2) h + nadph + succ	4	Glutamate Metabolism		Rv0234c, Rv1731+Rv0234c, Rv1731	GabD2, GabD, GabD1
OPAH	5-Oxoproline amidohydrolase (ATP-hydrolysing)	[c] : 5oxpro + atp + (2) h2o <==> adp + glu-L + h + pi	2	Glutamate Metabolism		Rv0266c	OplA
GLUR	glutamate racemase	[c] : glu-D <==> glu-L	2	Glutamate Metabolism		Rv1338	Murl
ABTA	4-aminobutyrate transaminase	[c] : 4abut + akg --> glu-L + sucsal	2	Glutamate Metabolism		Rv3290c, Rv2589	Lat, GabT
GF6PTAr	Glutamine-fructose-6-phosphate transaminase	[c] : f6p + gln-L <==> gam6p + glu-L	2	Glutamate Metabolism		Rv3436c	GlmS
NADS2	NAD synthase (glutamine-hydrolysing)	[c] : atp + dnad + gln-L + h2o --> amp + glu-L + h + nad + ppi	2	Glutamate Metabolism		Rv2438c	NadE
SERD_D	D-serine deaminase	[c] : ser-D --> nh4 + pyr	2	Glycine, Serine, and Threonine Metabolism		Rv0069c	SdaA
PSERT	phosphoserine transaminase	[c] : 3php + glu-L --> akg + pser-L	2	Glycine, Serine, and Threonine Metabolism		Rv0884c	SerC
GCCb	glycine cleavage complex	[c] : alpro + thf --> dhlpro + mlthf + nh4	2	Glycine, Serine, and Threonine Metabolism		Rv2211c	GcvT
HSDy	homoserine dehydrogenase (NADPH)	[c] : hom-L + nadp <==> aspsa + h + nadph	2	Glycine, Serine, and Threonine Metabolism		Rv1294	ThrA
HSDx	homoserine dehydrogenase (NADH)	[c] : hom-L + nad <==> aspsa + h + nadh	2	Glycine, Serine, and Threonine Metabolism		Rv1294	ThrA
ASAD	aspartate-semialdehyde dehydrogenase	[c] : aspsa + nadp + pi <==> 4pasp + h + nadph	2	Glycine, Serine, and Threonine Metabolism		Rv3708c	Asd
OHPBAT	O-Phospho-4-hydroxy-L-threonine:2-oxoglutarate aminotransferase	[c] : glu-L + ohpb <==> akg + phthr	2	Glycine, Serine, and Threonine Metabolism		Rv0884c	SerC
GCC2	glycine-cleavage system (lipoamide) irreversible	[c] : alpam + thf --> dhlam + mlthf + nh4	2	Glycine, Serine, and Threonine Metabolism		Rv2211c	GcvT
PSP_L	phosphoserine phosphatase (L-serine)	[c] : h2o + pser-L --> pi + ser-L	2	Glycine, Serine, and Threonine Metabolism		Rv3042c, Rv0505c	SerB2, SerB
PGCD	phosphoglycerate dehydrogenase	[c] : 3pg + nad --> 3php + h + nadh	2	Glycine, Serine, and Threonine Metabolism		Rv2996c, Rv0728c	SerA, SerA2
GLYCK	glycerate kinase	[c] : atp + glyc-R --> 3pg + adp + h	2	Glycine, Serine, and Threonine Metabolism		Rv2205c	Glyk
THRS	threonine synthase	[c] : h2o + phom --> pi + thr-L	2	Glycine, Serine, and Threonine Metabolism		Rv1295	ThrC
HSK	homoserine kinase	[c] : atp + hom-L --> adp + h + phom	2	Glycine, Serine, and Threonine Metabolism		Rv1296	ThrB
GHMT2	glycine hydroxymethyltransferase	[c] : ser-L + thf --> gly + h2o + mlthf	2	Glycine, Serine, and Threonine Metabolism		Rv0070c, Rv1093	GlyA2, GlyA
ASPK	aspartate kinase	[c] : asp-L + atp <==> 4pasp + adp	2	Glycine, Serine, and Threonine Metabolism		Rv3709c	Ask
GCCa	glycine-cleavage complex	[c] : gly + h + lpro --> alpro + co2	2	Glycine, Serine, and Threonine Metabolism		Rv1832	GcvB
PDHcr	Pyruvate dehydrogenase (dihydrolipoamide dehydrogenase) reversible	[c] : dhlam + nad <==> h + lpam + nadh	2	Glycolysis		Rv3303c+Rv0794c	LpdAB
ENTCS	enterochelin synthase	[c] : (3) 23dhba + (3) seramp --> (6) amp + enter + (9) h	2	Glycolysis		Rv3214	EntD
PDH	pyruvate dehydrogenase	[c] : coa + nad + pyr --> accoa + co2 + nadh	4	Glycolysis		Rv2215, Rv0843, Rv0462, Rv2241	SucBtb+Lpd+AceE
LDH_L	L-lactate dehydrogenase	[c] : lac-L + nad <==> h + nadh + pyr	4	Glycolysis		Rv0694	IldD1
PFK	phosphofructokinase	[c] : atp + f6p --> adp + fdp + h	2	Glycolysis		Rv2029c+Rv3010c	PfkAB
GLCS1	glycogen synthase (ADPGlc)	[c] : adpglc --> adp + glycogen + h	2	Glycolysis
ACS	acetyl-CoA synthetase	[c] : ac + atp + coa --> accoa + amp + ppi	2	Glycolysis		Rv3667	Acs
FBP	fructose-bisphosphatase	[c] : fdp + h2o --> f6p + pi	2	Glycolysis		Rv1099c	Fbp
PDHbr	pyruvate dehydrogenase (dihydrolipoamide) reversible	[c] : adhlam + coa <==> accoa + dhlam	2	Glycolysis		Rv2495c	PdhC
PGK	phosphoglycerate kinase	[c] : 3pg + atp <==> 13dpg + adp	2	Glycolysis		Rv1437	Pgk
PYRDC	pyruvate decarboxylase	[c] : h + pyr --> acald + co2	2	Glycolysis		Rv0162c	AdhEtb
PDHa	pyruvate dehydrogenase (lipoamide)	[c] : h + lpam + pyr --> adhlam + co2	2	Glycolysis		Rv0843, Rv0462, Rv2497c+Rv2496c	Lpd, PdhAB
PPGKr	Polyphosphate glucokinase reversible	[c] : glc-D + pi <==> g6p + h2o	2	Glycolysis		Rv2702	PpgK
GAPD	glyceraldehyde-3-phosphate dehydrogenase	[c] : g3p + nad + pi <==> 13dpg + h + nadh	2	Glycolysis		Rv1436	Gap
PGI	glucose-6-phosphate isomerase	[c] : g6p <==> f6p	4	Glycolysis		Rv0946c	Pgi
TPI	triose-phosphate isomerase	[c] : dhap <==> g3p	2	Glycolysis		Rv1438	Tpi
ALDD2x	aldehyde dehydrogenase (acetaldehyde, NAD)	[c] : acald + h2o + nad --> ac + (2) h + nadh	2	Glycolysis		Rv0768+Rv3293, Rv0147	AldAB, Aldh
ENO	enolase	[c] : 2pg <==> h2o + pep	2	Glycolysis		Rv1023	Eno
HEX1	hexokinase (D-glucose:ATP)	[c] : atp + glc-D --> adp + g6p + h	4	Glycolysis		Rv0650	Glk
PYK	pyruvate kinase	[c] : adp + h + pep --> atp + pyr	2	Glycolysis		Rv1617	PykA
PGM	phosphoglycerate mutase	[c] : 2pg <==> 3pg	2	Glycolysis		Rv0489	Gpm
FBA	fructose-bisphosphate aldolase	[c] : fdp <==> dhap + g3p	2	Glycolysis		Rv0363c	Fba
PGMT	phosphoglucomutase	[c] : g1p <==> g6p	2	Glycolysis		Rv3068c	PgmA
OXCDC	Oxalyl-CoA decarboxylase	[c] : h + oxalcoa --> co2 + forcoa	2	Glyoxylate Metabolism		Rv0118c	OxcA
GLYCTO2	Glycolate oxidase	[c] : glyclt + q8 --> glx + q8h2	2	Glyoxylate Metabolism		Rv1257c	Glco
PGLYCP	Phosphoglycolate phosphatase	[c] : 2pglyc + h2o --> glyclt + pi	2	Glyoxylate Metabolism		Rv2233	Pglp
OXACOAL	oxalate-coa ligase	[c] : atp + coa + oxa <==> amp + oxalcoa + ppi	1	Glyoxylate Metabolism
GLXO1	glyoxylate oxidase	[c] : glx + h2o + nad --> (2) h + nadh + oxa	2	Glyoxylate Metabolism
ICL	Isocitrate lyase	[c] : icit --> glx + succ	4	Glyoxylate Metabolism		Rv1916+Rv1915, Rv0467	AceAB, AceA
GLYCTO3	Glycolate oxidase	[c] : glyclt + mqn8 --> glx + mql8	2	Glyoxylate Metabolism		Rv1257c	Glco
GLYCTO4	Glycolate oxidase	[c] : 2dmmq8 + glyclt --> 2dmmql8 + glx	2	Glyoxylate Metabolism		Rv1257c	Glco
GLYCTO1	Glycolate oxidase	[c] : glyclt + o2 --> glx + h2o2	2	Glyoxylate Metabolism		Rv1257c	Glco
PRMICIi	1-(5-phosphoribosyl)-5-[(5-phosphoribosylamino)methylideneamino)imidazole-4-carboxamide isomerase (irreversible)	[c] : prfp --> prlp	2	Histidine Metabolism		Rv1603	HisA
PRATPP	phosphoribosyl-ATP pyrophosphatase	[c] : h2o + prbatp --> h + ppi + prbamp	2	Histidine Metabolism		Rv2122c	HisI
ATPPRT	ATP phosphoribosyltransferase	[c] : atp + prpp --> ppi + prbatp	2	Histidine Metabolism		Rv2121c	HisG
HSTPT	histidinol-phosphate transaminase	[c] : glu-L + imacp --> akg + hisp	2	Histidine Metabolism		Rv3772, Rv2231c, Rv1600	HisC2, CobC, HisC
PRAMPC	phosphoribosyl-AMP cyclohydrolase	[c] : h2o + prbamp --> prfp	2	Histidine Metabolism		Rv1606	HisI2
IG3PS	Imidazole-glycerol-3-phosphate synthase	[c] : gln-L + prlp --> aicar + eig3p + glu-L + h	2	Histidine Metabolism		Rv1605	HisF
HISTP	histidinol-phosphatase	[c] : h2o + hisp --> histd + pi	1	Histidine Metabolism
HISTD	histidinol dehydrogenase	[c] : h2o + histd + (2) nad --> (3) h + his-L + (2) nadh	2	Histidine Metabolism		Rv1599	HisD
IGPDH	imidazoleglycerol-phosphate dehydratase	[c] : eig3p --> h2o + imacp	2	Histidine Metabolism	Other AA	Rv1601	HisB
DHDPS	dihydrodipicolinate synthase	[c] : aspsa + pyr --> 23dhdp + h + (2) h2o	2	Lysine Metabolism		Rv2753c	DapA
DAPDC	diaminopimelate decarboxylase	[c] : 26dap-M + h --> co2 + lys-L	2	Lysine Metabolism		Rv1293	LysA
SDPDS	succinyl-diaminopimelate desuccinylase	[c] : h2o + sl26da --> 26dap-LL + succ	2	Lysine Metabolism		Rv1202	DapE
DHDPRy	dihydrodipicolinate reductase (NADPH)	[c] : 23dhdp + h + nadph --> nadp + thdp	2	Lysine Metabolism		Rv2773c	DapB
THDPS	tetrahydrodipicolinate succinylase	[c] : h2o + succoa + thdp --> coa + sl2a6o	2	Lysine Metabolism		Rv1201c	Ths
SDPTA	succinyldiaminopimelate transaminase	[c] : akg + sl26da <==> glu-L + sl2a6o	2	Lysine Metabolism		Rv0858c	Sdpat
DAPE	diaminopimelate epimerase	[c] : 26dap-LL <==> 26dap-M	2	Lysine Metabolism		Rv2726c	DapF
TRESULT	trehalose sulfotransferase	[c] : paps + tre --> h + pap + tres	4	Membrane Metabolism		Rv1373, Rv0295c	Gslt, Stf0
CDPPT160190	CDP diacylglycerol inositon 3-phosphatidyltransferase	[c] : cdpc16c19g + inost --> cmp + h + ptd1ino160190	2	Membrane Metabolism		Rv2612c	PgsA
TMHAS6	trehalose dimycolate synthesis	[c] : tdm3 + tdm4 + tre --> (2) h2o + tmha6	2	Membrane Metabolism
TATS	tetra-acyl trehalose synthesis	[c] : (4) h + hdca + hpmtria + (2) omtta + tre --> (4) h2o + tat	2	Membrane Metabolism
DASYN190190	CDP-diacylglycerol synthetase (C19:0, C19:0)	[c] : ctp + h + pa190190 --> cdpc19c19g + ppi	2	Membrane Metabolism		Rv2881c	CdsA
PGPP160190	phosphatidylglycerol phosphate phosphatase (C16:0, C19:0)	[c] : h2o + pgp160190 --> pg160190 + pi	2	Membrane Metabolism
G16MTM4	Glycolipid 16-alpha-D-mannosyltransferase	[c] : Ac1PIM2 + decdman1p_tb --> Ac1PIM3 + decd_tb + h	2	Membrane Metabolism
CLPNS160190	cardiolipin synthase (C16:0, C19:0) tuberculosis	[c] : (2) pg160190 <==> clpn160190 + glyc	2	Membrane Metabolism
DASYN160190	CDP-diacylglycerol synthetase (C16:0, C19:0)	[c] : ctp + h + pa160190 --> cdpc16c19g + ppi	2	Membrane Metabolism		Rv2881c	CdsA
TRIATS	tri-acyl trehalose sulfonation	[c] : (3) h + (2) ocdca + tmlgnc + tre --> (3) h2o + triat	2	Membrane Metabolism
DCPDPP2	decaprenylphosphoryl arabinose phosphate dephosphatase	[c] : decdpa_tb + h2o --> decda_tb + pi	2	Membrane Metabolism
TRE6PS	alpha,alpha-trehalose-phosphate synthase (UDP-forming)	[c] : g6p + udpg --> h + tre6p + udp	4	Membrane Metabolism		Rv3490	OtsA
FASm180	fatty acid synthase - tuberculostearic acid	[c] : (15) h + (4) malcoa + mmcoa-S + (10) nadph + octa --> (5) co2 + (5) coa + (5) h2o + mocdca + (10) nadp	4	Membrane Metabolism		Rv1663, Rv1662	Pks17+Pks8
FASm1601	fatty acid synthase - methyl octadecanoic acid	[c] : (3) h + hdca + mmcoa-S + (2) nadph --> co2 + coa + h2o + m1ocdca + (2) nadp	4	Membrane Metabolism		Rv1663, Rv1662	Pks17+Pks8
G16MTM9	Glycolipid 16-alpha-D-mannosyltransferase	[c] : PIM4 + gdpmann --> PIM5 + gdp + h	2	Membrane Metabolism
TMHAS4	trehalose dimycolate synthesis	[c] : tdm2 + tdm3 + tre --> (2) h2o + tmha4	2	Membrane Metabolism
GMT2	gdp mannosyl phosphate transferase	[c] : (3) gdpmann + harab-D --> (3) gdp + (3) h + mharab-D	4	Membrane Metabolism		Rv2051c	Ppm1
GALFT	galactofuranose transferse (M tb)	[c] : h2o + ragund + (30) udpgalfur --> galfragund + (30) h + (30) udp	4	Membrane Metabolism		Rv3808c	Galf
FACOALPREPH	fatty-acid--CoA ligase (phthiocerol precursor)	[c] : atp + coa + prephth <==> amp + ppi + prephthcoa	4	Membrane Metabolism		Rv2930	FadD26
FASm2002	fatty acid synthase - methyl-arachidic acid	[c] : (3) h + mmcoa-S + (2) nadph + ocdca --> co2 + coa + h2o + marach + (2) nadp	4	Membrane Metabolism		Rv1663, Rv1662	Pks17+Pks8
AFTA	arabinofuranosyl transferase (M tb)	[c] : decda_tb + galfragund --> agalfragund + decd_tb	4	Membrane Metabolism		Rv3792	Afta
PHTHS2	phenolphthiocerol synthesis	[c] : amet + nadph + pphthdl --> ahcys + nadp + pphthiocerol	2	Membrane Metabolism
PREPPACPH	fatty-acyl-ACP hydrolase	[c] : h2o + prepphthACP --> ACP + h + prepphth	4	Membrane Metabolism		Rv2928	TesA
ARI	arabinose ribose isomerase	[c] : arpp <==> prpp	2	Membrane Metabolism
PGSA160190	Phosphatidylglycerol synthase (C16:0,C19:0)	[c] : cdpc16c19g + glyc3p --> cmp + h + pgp160190	2	Membrane Metabolism		Rv1822, Rv2746c	PgsA2, PgsA3
AFE	arabinofuranosyl extension (M tb)	[c] : agalfragund + arabinan --> arabinanagalfragund + h2o	4	Membrane Metabolism		Rv3794+Rv3793+Rv3795	Emb
G16MTM5	Glycolipid 16-alpha-D-mannosyltransferase	[c] : Ac1PIM3 + decdman1p_tb --> Ac1PIM4 + decd_tb + h	2	Membrane Metabolism
CHRPL	Chorismate pyruvate lyase	[c] : chor --> 4hbz + pyr	4	Membrane Metabolism		Rv2949c	Cpl
TDMS3	trehalose dimycolate synthesis	[c] : (2) h + mkmycolate + mycolate + tre --> (2) h2o + tdm3	2	Membrane Metabolism
MCBTS	mycobactin synthesis	[c] : atp + bhb + h + (2) lys-L + (2) o2 + odecoa + salc + thr-L --> adp + co2 + coa + (5) h2o + mcbts + pi	2	Membrane Metabolism		Rv2378c+Rv2379c+Rv2383c+Rv2382c+Rv2381c+Rv2384+Rv2380c	Mcbs
PREPHACPH	fatty-acyl-ACP hydrolase	[c] : h2o + prephthACP --> ACP + h + prephth	4	Membrane Metabolism		Rv2928	TesA
PHTHS	phthiocerol synthesis	[c] : amet + nadph + phthdl --> ahcys + nadp + phthiocerol	2	Membrane Metabolism
G16MTM7	Glycolipid 16-alpha-D-mannosyltransferase	[c] : PIM2 + gdpmann --> PIM3 + gdp + h	2	Membrane Metabolism
FASm2601	fatty acid synthase - hexa-methyl octacosanoic acid	[c] : (3) h + mmcoa-S + (2) nadph + pmhexc --> co2 + coa + h2o + hmocta + (2) nadp	4	Membrane Metabolism		Rv2940c	Mas
PGLS	methoxy fucose rhamnose rhamnose phenol phthiocerol dimycocerosate synthesis	[c] : (4) amet + frrppdima --> (4) ahcys + (4) h + mfrrppdima	2	Membrane Metabolism
PGSA190	Phosphatidylglycerol synthase (C19:0)	[c] : cdpc19c19g + glyc3p --> cmp + h + pgp190	2	Membrane Metabolism		Rv2746c, Rv1822	PgsA3, PgsA2
FASm220	fatty acid synthase - methyl-behenic acid	[c] : arach + (3) h + mmcoa-S + (2) nadph --> co2 + coa + h2o + mbhn + (2) nadp	4	Membrane Metabolism		Rv2940c	Mas
TRE6PP	trehalose-phosphatase	[c] : h2o + tre6p --> pi + tre	4	Membrane Metabolism		Rv3372+Rv2006	OtsB12
FACOAL200	fatty-acid--CoA ligase	[c] : arach + atp + coa <==> amp + arachcoa + ppi	2	Membrane Metabolism		Rv1529, Rv3826	FadD24, FadD23
O16RHAT	rhamnosyltransferase (LPS O16 antigen biosynthesis)	[c] : dtdprmn + unaga --> dtdp + h + ragund	4	Membrane Metabolism		Rv3265c	Wbbl
PREPTHS2	phenolic phthiocerol precursor synthesis	[c] : (14) h + (2) malcoa + (2) mmcoa-S + (10) nadph + phdcaACP --> (2) co2 + (4) coa + (5) h2o + (10) nadp + prepphthACP	4	Membrane Metabolism		Rv2932, Rv2931, Rv2934, Rv2935, Rv2933	PpsB+PpsAtb+PpsD+PpsE+PpsC
FACOALPHDCA	fatty-acid--CoA ligase	[c] : atp + coa + phdca <==> amp + phdcacoa + ppi	1	Membrane Metabolism
PGPP160	phosphatidylglycerol phosphate phosphatase (n-C16:0)	[c] : h2o + pgp160 --> pg160 + pi	2	Membrane Metabolism
MCBTS3	carboxymycobactin synthesis	[c] : atp + bhb + (2) lys-L + (2) nadp + (3.5) o2 + occoa + salc + ser-L --> adp + cmcbtt + co2 + coa + (2) h + (5) h2o + (2) nadph + pi	4	Membrane Metabolism		Rv2378c+Rv2379c+Rv2383c+Rv2382c+Rv2381c+Rv2384+Rv2380c	Mcbs
G16MTM10	Glycolipid 16-alpha-D-mannosyltransferase	[c] : PIM5 + gdpmann --> PIM6 + gdp + h	2	Membrane Metabolism
FASm2402	fatty acid synthase - tri-methyl-lignoceric acid	[c] : dmbhn + (3) h + mmcoa-S + (2) nadph --> co2 + coa + h2o + (2) nadp + tmlgnc	4	Membrane Metabolism		Rv2940c	Mas
CDAPPA160190	CDP-Diacylglycerol pyrophostatase (C16:0, C19:0)	[c] : cdpc16c19g + h2o --> cmp + (2) h + pa160190	4	Membrane Metabolism		Rv2289	Cdh
PGPP190	phosphatidylglycerol phosphate phosphatase (C19:0)	[c] : h2o + pgp190 --> pg190 + pi	2	Membrane Metabolism
FASm260	fatty acid synthase - tri-methyl cerotic acid	[c] : dmlgnc + (3) h + mmcoa-S + (2) nadph --> co2 + coa + h2o + (2) nadp + tmhexc	4	Membrane Metabolism		Rv2940c	Mas
PPDIMAS	PPDIM synthesis (Mycobacterium Tuberculosis)	[c] : (2) h + pphthiocerol + (2) tamocta --> (2) h2o + ppdima	4	Membrane Metabolism		Rv2941	FadD28
FASm2401	fatty acid synthase - penta-methyl hexacosanoic acid	[c] : (3) h + mmcoa-S + (2) nadph + tamlgnc --> co2 + coa + h2o + (2) nadp + pmhexc	4	Membrane Metabolism		Rv2940c	Mas
FASPHDCA	fatty-acyl-ACP synthase (phdca)	[c] : 4hbzACP + (24) h + (8) malACP + (16) nadph --> (8) ACP + (8) co2 + (8) h2o + (16) nadp + phdcaACP	2	Membrane Metabolism
ARABF	arabinan complex formation (M tb)	[c] : (12) arab-D + (8) mharab-D + (12) tarab-D --> arabinan + (32) h2o	1	Membrane Metabolism
PREPTTA	phthiocerol precursor ACP transacylase	[c] : ACP + prephthcoa <==> coa + prephthACP	2	Membrane Metabolism
SALCS	salicylate synthase	[c] : chor --> pyr + salc	2	Membrane Metabolism		Rv2386c	MbtI
RPPDIMAS	rhamnose phenol phthiocerol dimycocerosate synthesis	[c] : dtdprmn + ppdima --> dtdp + h + rppdima	4	Membrane Metabolism		Rv2962c	Rht
FASm2202	fatty acid synthase - di-methyl-behenic acid	[c] : (3) h + marach + mmcoa-S + (2) nadph --> co2 + coa + dmbhn + h2o + (2) nadp	4	Membrane Metabolism		Rv2940c	Mas
PREPTHS	phthiocerol precursor synthesis	[c] : arachACP + (14) h + (2) malcoa + (2) mmcoa-S + (10) nadph --> (2) co2 + (4) coa + (5) h2o + (10) nadp + prephthACP	4	Membrane Metabolism		Rv2932, Rv2931, Rv2934, Rv2935, Rv2933	PpsB+PpsAtb+PpsD+PpsE+PpsC
CDAPPA160	CDP-Diacylglycerol pyrophostatase (n-C16:0)	[c] : cdpdhdecg + h2o --> cmp + (2) h + pa160	4	Membrane Metabolism		Rv2289	Cdh
TMHAS3	trehalose dimycolate synthesis	[c] : tdm1 + tdm4 + tre --> (2) h2o + tmha3	2	Membrane Metabolism
FASm240	fatty acid synthase - di-methyl lignoceric acid	[c] : (3) h + mbhn + mmcoa-S + (2) nadph --> co2 + coa + dmlgnc + h2o + (2) nadp	4	Membrane Metabolism		Rv2940c	Mas
TMHAS2	trehalose dimycolate synthesis	[c] : tdm1 + tdm3 + tre --> (2) h2o + tmha2	2	Membrane Metabolism
FRRPPDIMAS	fucose rhamnose rhamnose phenol phthiocerol dimycocerosate synthesis	[c] : gdpfuc + rrppdima --> frrppdima + gdp + h	4	Membrane Metabolism		Rv2957	Fuct
FASm3001	fatty acid synthase - octa-methyl dotriacontanoic acid	[c] : (3) h + hpmtria + mmcoa-S + (2) nadph --> co2 + coa + h2o + (2) nadp + omdtria	4	Membrane Metabolism		Rv2940c	Mas
CDAPPA190	CDP-Diacylglycerol pyrophostatase (C19:0)	[c] : cdpc19c19g + h2o --> cmp + (2) h + pa190190	4	Membrane Metabolism		Rv2289	Cdh
MCBTS2	mycobactin synthesis	[c] : atp + bhb + h + (2) lys-L + (2) o2 + odecoa + salc + ser-L --> adp + co2 + coa + (5) h2o + mcbtt + pi	4	Membrane Metabolism		Rv2378c+Rv2379c+Rv2383c+Rv2382c+Rv2381c+Rv2384+Rv2380c	Mcbs
FASm320	fatty acid synthase - hepta-methyl dotriacontanoic acid	[c] : (3) h + hmtria + mmcoa-S + (2) nadph --> co2 + coa + h2o + hpmdtria + (2) nadp	4	Membrane Metabolism		Rv2940c	Mas
MANAT2	mannosyl acyl transferase	[c] : PIM2 + pmtcoa --> Ac1PIM2 + coa	4	Membrane Metabolism		Rv2611c	Act
FASm300	fatty acid synthase - hexa-methyl triacontanoic acid	[c] : (3) h + mmcoa-S + (2) nadph + pmocta --> co2 + coa + h2o + hmtria + (2) nadp	4	Membrane Metabolism		Rv2940c	Mas
G16MTM1	Glycolipid 1,6-alpha-D-mannosyltransferase	[c] : gdpmann + ptd1ino160190 --> PIM1 + gdp + h	4	Membrane Metabolism		Rv2610c	PimA
FASm1801	fatty acid synthase - dimethyl arachic acid	[c] : (3) h + m1ocdca + mmcoa-S + (2) nadph --> co2 + coa + dmarach + h2o + (2) nadp	4	Membrane Metabolism		Rv1663, Rv1662	Pks17+Pks8
PATS	penta-acyl trehalose synthesis	[c] : (5) h + ocdca + (4) tmlgnc + tre --> (5) h2o + pat	2	Membrane Metabolism
CDPPT160	CDP diacylglycerol inositon 3-phosphatidyltransferase	[c] : cdpdhdecg + inost --> cmp + h + ptd1ino160	2	Membrane Metabolism		Rv2612c	PgsA
FASm280	fatty acid synthase - tetra-methyl octacosanoic acid	[c] : (3) h + mmcoa-S + (2) nadph + tmhexc --> co2 + coa + h2o + (2) nadp + tamocta	4	Membrane Metabolism		Rv2940c	Mas
FASm2602	fatty acid synthase - tetra-methyl hexacosanoic acid	[c] : (3) h + mmcoa-S + (2) nadph + tmlgnc --> co2 + coa + h2o + (2) nadp + tamhexc	4	Membrane Metabolism		Rv2940c	Mas
DCPT2	phosphoribose transferase (undecaprenyl phosphate)	[c] : arpp + decd_tb --> decdpa_tb + ppi	2	Membrane Metabolism
TDMS2	trehalose dimycolate synthesis	[c] : (2) h + mmmycolate + mycolate + tre --> (2) h2o + tdm2	2	Membrane Metabolism
TATSO	tetra-acyl trehalose sulfate (sulfolipid-1) synthesis	[c] : (4) h + hdca + hpmtria + (2) omtta + tres --> (4) h2o + sl1	2	Membrane Metabolism
G16MTM6	Glycolipid 16-alpha-D-mannosyltransferase	[c] : PIM1 + gdpmann --> PIM2 + gdp + h	2	Membrane Metabolism
PHTHDLS2	phenolphthiodolone synthesis	[c] : h + prepphth --> co2 + pphthdl	2	Membrane Metabolism
G16MTM8	Glycolipid 16-alpha-D-mannosyltransferase	[c] : PIM3 + gdpmann --> PIM4 + gdp + h	2	Membrane Metabolism
FASm2801	fatty acid synthase - hepta-methyl triacontanoic acid	[c] : (3) h + hmocta + mmcoa-S + (2) nadph --> co2 + coa + h2o + hpmtria + (2) nadp	4	Membrane Metabolism		Rv2940c	Mas
FAH4	Fatty acid hydroxylase	[c] : h + nadph + o2 + omtta --> h2o + homtta + nadp	2	Membrane Metabolism
TDMS1	trehalose dimycolate synthesis	[c] : (2) h + mmycolate + mycolate + tre --> (2) h2o + tdm1	2	Membrane Metabolism
TMHAS5	trehalose dimycolate synthesis	[c] : tdm2 + tdm4 + tre --> (2) h2o + tmha5	2	Membrane Metabolism
FASm340	fatty acid synthase - octa-methyl tetracontatricosanoic acid	[c] : (3) h + hpmdtria + mmcoa-S + (2) nadph --> co2 + coa + h2o + (2) nadp + omtta	4	Membrane Metabolism		Rv2940c	Mas
GMT1	gdp mannosyl phosphate transferase	[c] : decd_tb + gdpmann --> decdman1p_tb + gdp	4	Membrane Metabolism		Rv2051c	Ppm1
ALAALAD	D-alanine-D-alanine dipeptidase	[c] : alaala + h2o --> (2) ala-D	2	Membrane Metabolism		Rv3330	DacB1
AACPS11	acyl-[acyl-carrier-protein] synthetase	[c] : 4hbz + ACP + atp --> 4hbzACP + amp + ppi	1	Membrane Metabolism
GGLUCT2	gamma-glutamylcyclotransferase	[c] : gluala --> 5oxpro + ala-L	1	Membrane Metabolism
FASm2001	fatty acid synthase - tri-methyl behenic acid	[c] : dmarach + (3) h + mmcoa-S + (2) nadph --> co2 + coa + h2o + (2) nadp + tmbhn	4	Membrane Metabolism		Rv1663, Rv1662	Pks17+Pks8
FASm2802	fatty acid synthase - penta-methyl octacosanoic acid	[c] : (3) h + mmcoa-S + (2) nadph + tamhexc --> co2 + coa + h2o + (2) nadp + pmocta	4	Membrane Metabolism		Rv2940c	Mas
PDIMAS	PDIM A synthesis (Mycobacterium Tuberculosis)	[c] : (2) h + phthiocerol + (2) tamocta --> (2) h2o + pdima	4	Membrane Metabolism		Rv2941	FadD28
G16MTM2	Glycolipid 16-alpha-D-mannosyltransferase	[c] : Ac1PIM1 + gdpmann --> Ac1PIM2 + gdp + h	4	Membrane Metabolism		Rv0557	PimB
TDMS4	trehalose dimycolate synthesis	[c] : (2) h + kmycolate + mycolate + tre --> (2) h2o + tdm4	2	Membrane Metabolism
ARACHTA	transacylase	[c] : ACP + arachcoa <==> arachACP + coa	2	Membrane Metabolism
RRPPDIMAS	rhamnose rhamnose phenol phthiocerol dimycocerosate synthesis	[c] : dtdprmn + rppdima --> dtdp + h + rrppdima	4	Membrane Metabolism		Rv2958c	Rht2
UAMRH	UDP-MurNAc Hydroxylase	[c] : h + nadph + o2 + uamr --> h2o + nadp + ugmr	4	Membrane Metabolism		Rv3818	NamH
PHTHDLS	phthiodolone synthesis	[c] : h + prephth --> co2 + phthdl	2	Membrane Metabolism
MANAT3	mannosyl acyl transferase	[c] : Ac1PIM2 + pmtcoa --> Ac2PIM2 + coa	4	Membrane Metabolism
MANAT1	mannosyl acyl transferase	[c] : PIM1 + pmtcoa --> Ac1PIM1 + coa	4	Membrane Metabolism		Rv2611c	Act
TMHAS1	trehalose dimycolate synthesis	[c] : tdm1 + tdm2 + tre --> (2) h2o + tmha1	2	Membrane Metabolism
FASm2201	fatty acid synthase - tri-methyl lignoceric acid	[c] : (3) h + mmcoa-S + (2) nadph + tmbhn --> co2 + coa + h2o + (2) nadp + tamlgnc	4	Membrane Metabolism		Rv2940c	Mas
MTAN	methylthioadenosine nucleosidase	[c] : 5mta + h2o --> 5mtr + ade	2	Methionine Metabolism		Rv0091	Mtn
THRD_Lr	L-threonine deaminse reversible	[c] : thr-L <==> 2obut + nh4	2	Methionine Metabolism		Rv1559	IlvA
METOX1s	methionine oxidation (spontaneous)	[c] : h2o2 + met-L --> h2o + metsox-S-L	2	Methionine Metabolism
ADMDCr	Adenosylmethionine decarboxylase	[c] : amet + h <==> ametam + co2	2	Methionine Metabolism
METAT	methionine adenosyltransferase	[c] : atp + h2o + met-L --> amet + pi + ppi	2	Methionine Metabolism		Rv1392	MetK
HSERTA	homoserine O-trans-acetylase	[c] : accoa + hom-L <==> achms + coa	2	Methionine Metabolism		Rv3341	MetA
CYSTGL	cystathionine g-lyase	[c] : cyst-L + h2o --> 2obut + cys-L + nh4	2	Methionine Metabolism
CYSTS	cystathionine beta-synthase	[c] : hcys-L + ser-L --> cyst-L + h2o	2	Methionine Metabolism		Rv1077	CysM2
AHCYSNS	S-adenosylhomocysteine nucleosidase	[c] : ahcys + h2o --> ade + rhcys	2	Methionine Metabolism		Rv0091	Mtn
HCYSMT	homocysteine S-methyltransferase	[c] : amet + hcys-L --> ahcys + h + met-L	2	Methionine Metabolism		Rv0511, Rv2458	CysG_tb, MmuM
AHC	adenosylhomocysteinase	[c] : ahcys + h2o <==> adn + hcys-L	2	Methionine Metabolism		Rv3248c	SahH
CYSTL	cystathionine b-lyase	[c] : cyst-L + h2o --> hcys-L + nh4 + pyr	2	Methionine Metabolism		Rv3340	MetC
MHPGLUT	5-methyltetrahydropteroyltriglutamate-homocysteine S-methyltransferase	[c] : hcys-L + mhpglu --> hpglu + met-L	2	Methionine Metabolism		Rv1133c	MetE
METS	methionine synthase	[c] : 5mthf + hcys-L --> h + met-L + thf	2	Methionine Metabolism		Rv2124c	MetH
GCCc	glycine-cleavage complex	[c] : dhlpro + nad --> h + lpro + nadh	2	Methionine Metabolism		Rv3303c+Rv0794c	LpdAB
METOX2s	methionine oxidation 2 (spontaneous)	[c] : h2o2 + met-L --> h2o + metsox-R-L	2	Methionine Metabolism
HCO3E	HCO3 equilibration reaction	[c] : co2 + h2o <==> h + hco3	4	Miscellaneous		Rv3588c, Rv3273	Can
H2CO3D	carboxylic acid dissociation	[c] : co2 + h2o <==> h2co3	2	Miscellaneous		Rv3588c, Rv3273	Can
ECHH_0	Ech hydrogenase (no electron transport)	[c] : (2) fdox + h2 <==> (2) fdred + (2) h	2	Miscellaneous
PPA	inorganic diphosphatase	[c] : h2o + ppi --> h + (2) pi	2	Miscellaneous		Rv3628	Ppa
CMLDC	4-carboxymuconolactone decarboxylase	[c] : 2c25dho --> 5odhf2a + co2 + h	2	Miscellaneous		Rv0771	Cmd
TDPDRE	dTDP-4-dehydrorhamnose 3,5-epimerase	[c] : dtdp4d6dg --> dtdp4d6dm	2	Nucleotide Sugar Metabolism		Rv3465	RmlC
AIRC2	phosphoribosylaminoimidazole carboxylase	[c] : air + atp + hco3 --> 5caiz + adp + h + pi	2	Nucleotide Sugar Metabolism
NTD10	5'-nucleotidase (XMP)	[c] : h2o + xmp --> pi + xtsn	1	Nucleotide Sugar Metabolism
AIRC3	phosphoribosylaminoimidazole carboxylase (mutase rxn)	[c] : 5aizc <==> 5caiz	1	Nucleotide Sugar Metabolism
NTPP7	Nucleoside triphosphate pyrophosphorylase (dttp)	[c] : dttp + h2o --> dtmp + h + ppi	1	Nucleotide Sugar Metabolism
ADNK1	adenosine kinase	[c] : adn + atp --> adp + amp + h	4	Nucleotide Sugar Metabolism		Rv2202c	AdnK
NTD8	5'-nucleotidase (dGMP)	[c] : dgmp + h2o --> dgsn + pi	1	Nucleotide Sugar Metabolism
UDPGD	UDPglucose 6-dehydrogenase	[c] : h2o + (2) nad + udpg --> (3) h + (2) nadh + udpglcur	2	Nucleotide Sugar Metabolism		Rv0322	UdgA
UDPG4E	UDPglucose 4-epimerase	[c] : udpg <==> udpgal	2	Nucleotide Sugar Metabolism		Rv0501, Rv0536, Rv3634c	GalE2, GalE3, GalE1
TDPDRR	dTDP-4-dehydrorhamnose reductase	[c] : dtdp4d6dm + h + nadph --> dtdprmn + nadp	2	Nucleotide Sugar Metabolism		Rv3266c	RmlD
NTPP3	Nucleoside triphosphate pyrophosphorylase (dctp)	[c] : dctp + h2o --> dcmp + h + ppi	1	Nucleotide Sugar Metabolism
GALT	galactose-1-phosphate uridylyltransferase	[c] : gal1p + h + utp <==> ppi + udpgal	2	Nucleotide Sugar Metabolism		Rv0618+Rv0619	GalT
NTD6	5'-nucleotidase (dAMP)	[c] : damp + h2o --> dad-2 + pi	1	Nucleotide Sugar Metabolism
G1PTT	glucose-1-phosphate thymidylyltransferase	[c] : dttp + g1p + h --> dtdpglu + ppi	4	Nucleotide Sugar Metabolism		Rv0334	RmlA
NTD5	5'-nucleotidase (dTMP)	[c] : dtmp + h2o --> pi + thymd	1	Nucleotide Sugar Metabolism
TMDK1	thymidine kinase (ATP:thymidine)	[c] : atp + thymd --> adp + dtmp + h	1	Nucleotide Sugar Metabolism
ADNK3	adenosine kinase	[c] : adn + gtp --> amp + gdp + h	4	Nucleotide Sugar Metabolism		Rv2202c	AdnK
NTPP5	Nucleoside triphosphate pyrophosphorylase (datp)	[c] : datp + h2o --> damp + h + ppi	1	Nucleotide Sugar Metabolism
ADK3	adentylate kinase (GTP)	[c] : amp + gtp <==> adp + gdp	2	Nucleotide Sugar Metabolism		Rv0733	Adk
NTPP8	Nucleoside triphosphate pyrophosphorylase (utp)	[c] : h2o + utp --> h + ppi + ump	1	Nucleotide Sugar Metabolism
NTD11	5'-nucleotidase (IMP)	[c] : h2o + imp --> ins + pi	1	Nucleotide Sugar Metabolism
NTD9	5'-nucleotidase (GMP)	[c] : gmp + h2o --> gsn + pi	1	Nucleotide Sugar Metabolism
GSNK	guanosine kinase	[c] : atp + gsn --> adp + gmp + h	1	Nucleotide Sugar Metabolism
ADK4	adentylate kinase (ITP)	[c] : amp + itp <==> adp + idp	2	Nucleotide Sugar Metabolism		Rv0733	Adk
NTPP2	Nucleoside triphosphate pyrophosphorylase (gtp)	[c] : gtp + h2o --> gmp + h + ppi	1	Nucleotide Sugar Metabolism
NTD3	5'-nucleotidase (dCMP)	[c] : dcmp + h2o --> dcyt + pi	1	Nucleotide Sugar Metabolism
DADK	deoxyadenylate kinase	[c] : atp + damp <==> adp + dadp	1	Nucleotide Sugar Metabolism
NTD7	5'-nucleotidase (AMP)	[c] : amp + h2o --> adn + pi	1	Nucleotide Sugar Metabolism
GUAPRT	guanine phosphoribosyltransferase	[c] : gua + prpp --> gmp + ppi	1	Nucleotide Sugar Metabolism
GUAD	guanine deaminase	[c] : gua + h + h2o --> nh4 + xan	1	Nucleotide Sugar Metabolism
CYTDK2	cytidine kinase (GTP)	[c] : cytd + gtp --> cmp + gdp + h	1	Nucleotide Sugar Metabolism
URIDK1	uridylate kinase (UMP)	[c] : atp + ump --> adp + udp	2	Nucleotide Sugar Metabolism		Rv2883c	PyrH
ADNK4	adenosine kinase	[c] : adn + dgtp --> amp + dgdp + h	4	Nucleotide Sugar Metabolism		Rv2202c	AdnK
XPPT	xanthine phosphoribosyltransferase	[c] : prpp + xan --> ppi + xmp	1	Nucleotide Sugar Metabolism
INSK	insosine kinase	[c] : atp + ins --> adp + h + imp	1	Nucleotide Sugar Metabolism
TDPGDH	dTDPglucose 4,6-dehydratase	[c] : dtdpglu --> dtdp4d6dg + h2o	2	Nucleotide Sugar Metabolism		Rv3784, Rv3468c, Rv3464	EpiB, RmlB3, RmlB
DADA	Deoxyadenosine deaminase	[c] : dad-2 + h + h2o --> din + nh4	1	Nucleotide Sugar Metabolism
BPNT	3',5'-bisphosphate nucleotidase	[c] : h2o + pap --> amp + pi	1	Other Amino Acid Metabolism
AMID4	amidase	[c] : ad + h2o --> ac + nh4	2	Other Amino Acid Metabolism		Rv2363	AmiA2
TRPTA	tryptophan transaminase	[c] : akg + trp-L <==> glu-L + indpyr	1	Other Amino Acid Metabolism
SULR	sulfite reductase (NADPH2)	[c] : (3) h2o + h2s + (3) nadp <==> (5) h + (3) nadph + so3	1	Other Amino Acid Metabolism
FDH	formate dehydrogenase	[c] : for + nad --> co2 + nadh	2	Other Amino Acid Metabolism		Rv2900c+Rv2899c	Fdh
HSST	homoserine O-succinyltransferase	[c] : hom-L + succoa --> coa + suchms	1	Other Amino Acid Metabolism
TARTD	L(+)-tartrate dehydratase	[c] : tartr-L --> h2o + oaa	1	Other Amino Acid Metabolism
PAPR	Phosphoadenosine phosphosulfate reductase	[c] : paps + trdrd <==> (2) h + pap + so3 + trdox	2	Other Amino Acid Metabolism		Rv2392	CysH
DALAOX	D-Alanine Oxidase	[c] : ala-D + h2o + o2 --> h2o2 + nh4 + pyr	2	Other Amino Acid Metabolism		Rv1905c	Aao
PGAMT	phosphoglucosamine mutase	[c] : gam1p <==> gam6p	2	Other Amino Acid Metabolism
METSOXR1	L-methionine-S-oxide reductase	[c] : metsox-S-L + trdrd --> h2o + met-L + trdox	2	Other Amino Acid Metabolism		Rv0137c	MrsA1
ACODA	acetylornithine deacetylase	[c] : acorn + h2o --> ac + orn	1	Other Amino Acid Metabolism
AMPTASECG	alanyl aminopeptidase (cys-gly)	[c] : cgly + h2o --> cys-L + gly	2	Other Amino Acid Metabolism		Rv2467	PepN
SHCHCS2	2-succinyl-6-hydroxy-2,4-cyclohexadiene 1-carboxylate synthase	[c] : ichor + ssaltpp --> 2shchc + pyr + thmpp	2	Other Amino Acid Metabolism		Rv0555	MenD
SADT2	Sulfate adenyltransferase	[c] : atp + gtp + h2o + so4 --> aps + gdp + pi + ppi	2	Other Amino Acid Metabolism		Rv1286+Rv1285	CysDN
PHETA1	phenylalanine transaminase	[c] : akg + phe-L <==> glu-L + phpyr	1	Other Amino Acid Metabolism
CHOLD	choline dehydrogenase	[c] : chol + nad --> betald + h + nadh	1	Other Amino Acid Metabolism
ALAD_L	L-alanine dehydrogenase	[c] : ala-L + h2o + nad --> h + nadh + nh4 + pyr	4	Other Amino Acid Metabolism		Rv2780	Ald
METSOXR2	L-methionine-R-sulfoxide reductase	[c] : metsox-R-L + trdrd --> h2o + met-L + trdox	2	Other Amino Acid Metabolism		Rv2674	MrsB
SELCYSLY	selenocysteine lyase	[c] : dtt + selcys --> ala-L + dttOX + h + seln	2	Other Amino Acid Metabolism		Rv1464	Csd
BETALDHx	betaine-aldehyde dehydrogenase	[c] : betald + h2o + nad --> glyb + (2) h + nadh	1	Other Amino Acid Metabolism
NH4OHDs	NH4OH dissociation	[c] : h + nh4oh <==> h2o + nh4	1	Other Amino Acid Metabolism
GTMLT	g-glutamyltransferase	[c] : ala-L + gthrd --> cgly + gluala	4	Other Amino Acid Metabolism		Rv0773c+Rv2394	Ggt
TYRTA	tyrosine transaminase	[c] : akg + tyr-L <==> 34hpp + glu-L	1	Other Amino Acid Metabolism
NADTRHD	NAD transhydrogenase	[c] : nad + nadph --> nadh + nadp	2	Pantothenate and CoA Metabolism		Rv0157+Rv0155+Rv0156	Pnt
PPNCL2	phosphopantothenate-cysteine ligase	[c] : 4ppan + ctp + cys-L --> 4ppcys + cmp + h + ppi	1	Pantothenate and CoA Metabolism		Rv1391	Dfp
QULNS	quinolinate synthase	[c] : dhap + iasp --> (2) h2o + pi + quln	2	Pantothenate and CoA Metabolism		Rv1594	NadA
MOHMT	3-methyl-2-oxobutanoate hydroxymethyltransferase	[c] : 3mob + h2o + mlthf --> 2dhp + thf	2	Pantothenate and CoA Metabolism		Rv2225	PanB
PDX5PO	pyridoxine 5'-phosphate oxidase	[c] : o2 + pdx5p <==> h2o2 + pydx5p	2	Pantothenate and CoA Metabolism		Rv2607	PdxH
NADK	NAD kinase	[c] : atp + nad --> adp + h + nadp	2	Pantothenate and CoA Metabolism		Rv1695	PpnK
NAPRTr	NAPRTase (rev)	[c] : h + nac + prpp <==> nicrnt + ppi	2	Pantothenate and CoA Metabolism		Rv0573c	Npr
DPR	2-dehydropantoate 2-reductase	[c] : 2dhp + h + nadph --> nadp + pant-R	2	Pantothenate and CoA Metabolism		Rv2573	Dpr
THD1	NAD(P) transhydrogenase (B-specific)	[c] : nad + nadph <==> nadh + nadp	2	Pantothenate and CoA Metabolism		Rv2713	SthA
PPCDC	phosphopantothenoylcysteine decarboxylase	[c] : 4ppcys + h --> co2 + pan4p	1	Pantothenate and CoA Metabolism		Rv1391	Dfp
NNDPR	nicotinate-nucleotide diphosphorylase (carboxylating)	[c] : (2) h + prpp + quln --> co2 + nicrnt + ppi	2	Pantothenate and CoA Metabolism		Rv1596	NadC
PTPATi	pantetheine-phosphate adenylyltransferase	[c] : atp + h + pan4p --> dpcoa + ppi	2	Pantothenate and CoA Metabolism		Rv2965c	KdtB
NNAM	nicotinamidase	[c] : h2o + ncam --> nac + nh4	2	Pantothenate and CoA Metabolism		Rv2043c	PncA
ACPS1	acyl-carrier protein synthase	[c] : apoACP + coa --> ACP + h + pap	2	Pantothenate and CoA Metabolism		Rv2523c	AcpS
DPCOAK	dephospho-CoA kinase	[c] : atp + dpcoa --> adp + coa + h	2	Pantothenate and CoA Metabolism		Rv1631	CoaE
PNTK	pantothenate kinase	[c] : atp + pnto-R --> 4ppan + adp + h	2	Pantothenate and CoA Metabolism		Rv1092c	CoaA
NNAT	nicotinate-nucleotide adenylyltransferase	[c] : atp + h + nicrnt --> dnad + ppi	2	Pantothenate and CoA Metabolism		Rv2421c	Nnat
PYAM5PO	pyridoxamine 5'-phosphate oxidase	[c] : h2o + o2 + pyam5p --> h2o2 + nh4 + pydx5p	2	Pantothenate and CoA Metabolism		Rv2607	PdxH
PANTS	pantothenate synthase	[c] : ala-B + atp + pant-R --> amp + h + pnto-R + ppi	2	Pantothenate and CoA Metabolism		Rv3602c	PanC
5DGLCNR	5-dehydro-D-gluconate reductase	[c] : 5dglcn + h + nadph <==> glcn + nadp	2	Pantothenate and CoA Metabolism		Rv2573	Dpr
G6PDH2	glucose 6-phosphate dehydrogenase	[c] : g6p + nadp --> 6pgl + h + nadph	2	Pentose Phosphate Pathway		Rv1447c, Rv1121	Zwf2, Zwf
PRPPS	phosphoribosylpyrophosphate synthetase	[c] : atp + r5p <==> amp + h + prpp	2	Pentose Phosphate Pathway		Rv1017c	PrsA
DRPA	deoxyribose-phosphate aldolase	[c] : 2dr5p --> acald + g3p	2	Pentose Phosphate Pathway		Rv0478	DeoC
RPE	ribulose 5-phosphate 3-epimerase	[c] : ru5p-D <==> xu5p-D	2	Pentose Phosphate Pathway		Rv1408	Rpe
TALA	transaldolase	[c] : g3p + s7p <==> e4p + f6p	2	Pentose Phosphate Pathway		Rv1448c	Tal
TKT2	transketolase	[c] : e4p + xu5p-D <==> f6p + g3p	2	Pentose Phosphate Pathway		Rv1449c	Tkt
RBK	ribokinase	[c] : atp + rib-D --> adp + h + r5p	2	Pentose Phosphate Pathway		Rv2436	RbsK
RPI	ribose-5-phosphate isomerase	[c] : r5p <==> ru5p-D	2	Pentose Phosphate Pathway		Rv2465c	Rpitb
PGL	6-phosphogluconolactonase	[c] : 6pgl + h2o --> 6pgc + h	2	Pentose Phosphate Pathway		Rv1445c	DevB
TKT1	transketolase	[c] : r5p + xu5p-D <==> g3p + s7p	2	Pentose Phosphate Pathway		Rv1449c	Tkt
GND	phosphogluconate dehydrogenase	[c] : 6pgc + nadp --> co2 + nadph + ru5p-D	2	Pentose Phosphate Pathway		Rv1122, Rv1844c	Gnd2, Gnd
MI4PP	myo-inositol 4-phosphatase	[c] : h2o + mi4p-D --> inost + pi	4	Peptidoglycan Metabolism		Rv1604	ImpA
UDPGALM	UDPgalactopyranose mutase	[c] : udpgal --> udpgalfur	4	Peptidoglycan Metabolism		Rv3809c	Glf
UGMAGS	UDP-N-glycolylmuramoyl-L-alanyl-D-glutamate synthetase	[c] : atp + glu-D + ugma --> adp + h + pi + ugmag	4	Peptidoglycan Metabolism		Rv2155c	MurD
GLNSP1	glutamine synthetase (uaaAgld)	[c] : atp + nh4 + uaaAgla --> adp + h + pi + uaaAgtla	2	Peptidoglycan Metabolism		Rv1878+Rv2222c+Rv2860c+Rv2220	GlnA
UGAGDS	UDP-N-glycolylmuramoyl-L-alanyl-D-glutamyl-meso-2,6-diaminopimelate synthetase	[c] : 26dap-M + atp + ugmag --> adp + h + pi + uggmd	4	Peptidoglycan Metabolism		Rv2158c	MurE
GLNSP2	glutamine synthetase (uaaGgla)	[c] : atp + nh4 + uaaGgla --> adp + h + pi + uaaGgtla	2	Peptidoglycan Metabolism		Rv1878+Rv2222c+Rv2860c+Rv2220	GlnA
UAGPT1	UDP-N-acetylglucosamine-N-acetylmuramyl-(pentapeptide)pyrophosphoryl-undecaprenol N-acetylglucosamine transferase	[c] : uaAgla + uacgam --> h + uaaAgla + udp	2	Peptidoglycan Metabolism		Rv2153c	MurG
PAPPT1	phospho-N-acetylmuramoyl-pentapeptide-transferase (alpha-glutamate)	[c] : uAgla + udcpp --> uaAgla + ump	4	Peptidoglycan Metabolism		Rv2156c	MurX
UAAGDS	UDP-N-acetylmuramoyl-L-alanyl-D-glutamyl-meso-2,6-diaminopimelate synthetase	[c] : 26dap-M + atp + uamag --> adp + h + pi + ugmd	4	Peptidoglycan Metabolism		Rv2158c	MurE
UGMDDS2	UDP-N-glycolylmuramoyl-L-alanyl-D-glutamyl-meso-2,6-diaminopimeloyl-D-alanyl-D-alanine synthetase	[c] : alaala + atp + uggmd --> adp + h + pi + uggmda	4	Peptidoglycan Metabolism		Rv2157c	MurF
PAPPT3	phospho-N-acetylmuramoyl-pentapeptide-transferase (meso-2,6-diaminopimelate)	[c] : udcpp + ugmda --> uagmda + ump	4	Peptidoglycan Metabolism		Rv2156c	MurX
UGMDDS	UDP-N-acetylmuramoyl-L-alanyl-D-glutamyl-meso-2,6-diaminopimeloyl-D-alanyl-D-alanine synthetase	[c] : alaala + atp + ugmd --> adp + h + pi + ugmda	4	Peptidoglycan Metabolism		Rv2157c	MurF
UAMAS	UDP-N-acetylmuramoyl-L-alanine synthetase	[c] : ala-L + atp + uamr --> adp + h + pi + uama	4	Peptidoglycan Metabolism		Rv2152c	MurC
ACGAMT	UDP-N-acetylglucosamine:undecaprenylphosphate N-acetylglucosamine -1-phosphate transferase	[c] : uacgam + udcpp --> ump + unaga	4	Peptidoglycan Metabolism		Rv1302	Rfe
MI1PS	myo-Inositol-1-phosphate synthase	[c] : g6p --> mi1p-D	4	Peptidoglycan Metabolism		Rv0046c	Ino1
PPTGS	Peptidoglycan subunit synthesis	[c] : uaagmda --> h + peptido_EC + udcpdp	2	Peptidoglycan Metabolism		Rv2163c	PbpB
UAGPT3	UDP-N-acetylglucosamine-N-acetylmuramyl-(pentapeptide)pyrophosphoryl-undecaprenol N-acetylglucosamine transferase	[c] : uacgam + uagmda --> h + uaagmda + udp	4	Peptidoglycan Metabolism		Rv2153c	MurG
UGLDDS2	UDP-N-acetylmuramoyl-L-alanyl-D-glutamyl-L-lysyl-D-alanyl-D-alanine synthetase (gamma-glutamate)	[c] : alaala + atp + uGgl --> adp + pi + uGgla	4	Peptidoglycan Metabolism		Rv2157c	MurF
UGGPT3	UDP-N-glycolylglucosamine-N-acetylmuramyl-(pentapeptide)pyrophosphoryl-undecaprenol N-acetylglucosamine transferase	[c] : uacgam + ugggmda --> h + udp + ugagmda	4	Peptidoglycan Metabolism		Rv2153c	MurG
MI3PP	myo-inositol 3-phosphatase	[c] : h2o + mi3p-D --> inost + pi	4	Peptidoglycan Metabolism		Rv1604	ImpA
UAGPT2	UDP-N-acetylglucosamine-N-acetylmuramyl-(pentapeptide)pyrophosphoryl-undecaprenol N-acetylglucosamine transferase	[c] : uaGgla + uacgam --> h + uaaGgla + udp	2	Peptidoglycan Metabolism		Rv2153c	MurG
UAAGLS2	UDP-N-acetylmuramoyl-L-alanyl-D-glutamyl-L-lysine synthetase (gamma-glutamate)	[c] : atp + lys-L + uamag --> adp + h + pi + uGgl	1	Peptidoglycan Metabolism
UAAGLS1	UDP-N-acetylmuramoyl-L-alanyl-D-glutamate-lysine synthetase (alpha-glutamate)	[c] : atp + lys-L + uamag --> adp + h + pi + uAgl	1	Peptidoglycan Metabolism
PPTGS_TB1	Peptidoglycan subunit synthesis	[c] : uaaAgla --> h + peptido_TB1 + udcpdp	2	Peptidoglycan Metabolism		Rv2163c	PbpB
PGPPT3	phospho-N-glycolylmuramoyl-pentapeptide-transferase (meso-2,6-diaminopimelate)	[c] : udcpp + uggmda --> ugggmda + ump	4	Peptidoglycan Metabolism		Rv2156c	MurX
PPTGS_TB2	Peptidoglycan subunit synthesis	[c] : uaaGgla --> h + peptido_TB2 + udcpdp	2	Peptidoglycan Metabolism		Rv2163c	PbpB
PAPPT2	phospho-N-acetylmuramoyl-pentapeptide-transferase (gamma-glutamate)	[c] : uGgla + udcpp --> uaGgla + ump	4	Peptidoglycan Metabolism		Rv2156c	MurX
UGLDDS1	UDP-N-acetylmuramoyl-L-alanyl-D-glutamyl-L-lysyl-D-alanyl-D-alanine synthetase (alpha-glutamate)	[c] : alaala + atp + uAgl --> adp + pi + uAgla	4	Peptidoglycan Metabolism		Rv2157c	MurF
UAMAGS	UDP-N-acetylmuramoyl-L-alanyl-D-glutamate synthetase	[c] : atp + glu-D + uama --> adp + h + pi + uamag	4	Peptidoglycan Metabolism		Rv2155c	MurD
GLNSP3	glutamine synthetase (uaagmda)	[c] : atp + nh4 + uaagmda --> adp + h + pi + uaagtmda	2	Peptidoglycan Metabolism		Rv1878+Rv2222c+Rv2860c+Rv2220	GlnA
UGMAS	UDP-N-glycolylmuramoyl-L-alanine synthetase	[c] : ala-L + atp + ugmr --> adp + h + pi + ugma	4	Peptidoglycan Metabolism		Rv2152c	MurC
TRPS1	tryptophan synthase (indoleglycerol phosphate)	[c] : 3ig3p + ser-L --> g3p + h2o + trp-L	2	Phenylalanine Tyrosine Tryptophan Metabolism		Rv1612+Rv1613	TrpAB
PEAMNO	Phenethylamine oxidase	[c] : h2o + o2 + peamn --> h2o2 + nh4 + pacald	1	Phenylalanine Tyrosine Tryptophan Metabolism
IGPS	indole-3-glycerol-phosphate synthase	[c] : 2cpr5p + h --> 3ig3p + co2 + h2o	2	Phenylalanine Tyrosine Tryptophan Metabolism		Rv1611	TrpC
DDPA	3-deoxy-D-arabino-heptulosonate 7-phosphate synthetase	[c] : e4p + h2o + pep --> 2dda7p + pi	2	Phenylalanine Tyrosine Tryptophan Metabolism		Rv2178c	AroG
DHQS	3-dehydroquinate synthase	[c] : 2dda7p --> 3dhq + pi	2	Phenylalanine Tyrosine Tryptophan Metabolism		Rv2538c	AroB
ALDD19x	aldehyde dehydrogenase (phenylacetaldehyde, NAD)	[c] : h2o + nad + pacald --> (2) h + nadh + pac	2	Phenylalanine Tyrosine Tryptophan Metabolism		Rv2858c	AldC
PHYCBOXL	L-Phenylalanine carboxy-lyase	[c] : h + phe-L --> co2 + peamn	2	Phenylalanine Tyrosine Tryptophan Metabolism		Rv2531c	Adi
ANS	anthranilate synthase	[c] : chor + gln-L --> anth + glu-L + h + pyr	2	Phenylalanine Tyrosine Tryptophan Metabolism		Rv2859c, Rv1609	Gat, TrpE
SHKK	shikimate kinase	[c] : atp + skm --> adp + h + skm5p	2	Phenylalanine Tyrosine Tryptophan Metabolism		Rv2539c	AroK
PPNDH	prephenate dehydratase	[c] : h + pphn --> co2 + h2o + phpyr	2	Phenylalanine Tyrosine Tryptophan Metabolism		Rv3838c	PheA_tb
CHORM	chorismate mutase	[c] : chor --> pphn	4	Phenylalanine Tyrosine Tryptophan Metabolism		Rv1885c	AroQ
ANPRT	anthranilate phosphoribosyltransferase	[c] : anth + prpp --> ppi + pran	2	Phenylalanine Tyrosine Tryptophan Metabolism		Rv2192c	TrpD
CHORS	chorismate synthase	[c] : 3psme --> chor + pi	2	Phenylalanine Tyrosine Tryptophan Metabolism		Rv2540c	AroF
PPND	prephenate dehydrogenase	[c] : nad + pphn --> 34hpp + co2 + nadh	2	Phenylalanine Tyrosine Tryptophan Metabolism		Rv3754	TyrA
SHK3Dr	shikimate dehydrogenase	[c] : 3dhsk + h + nadph <==> nadp + skm	2	Phenylalanine Tyrosine Tryptophan Metabolism		Rv2552c	AroE
TRPS2	tryptophan synthase (indole)	[c] : indole + ser-L --> h2o + trp-L	2	Phenylalanine Tyrosine Tryptophan Metabolism		Rv1612+Rv1613	TrpAB
TRPS3	tryptophan synthase (indoleglycerol phosphate)	[c] : 3ig3p --> g3p + indole	2	Phenylalanine Tyrosine Tryptophan Metabolism		Rv1612+Rv1613	TrpAB
PSCVT	3-phosphoshikimate 1-carboxyvinyltransferase	[c] : pep + skm5p <==> 3psme + pi	2	Phenylalanine Tyrosine Tryptophan Metabolism		Rv3227	AroA
DHQD	3-dehydroquinate dehydratase	[c] : 3dhq <==> 3dhsk + h2o	2	Phenylalanine Tyrosine Tryptophan Metabolism		Rv2537c	AroD
MEPCT	2-C-methyl-D-erythritol 4-phosphate cytidylyltransferase	[c] : 2me4p + ctp + h --> 4c2me + ppi	4	Polyprenyl Metabolism		Rv3582c	YgbP
DCPDPS	Decaprenyl diphosphate synthase	[c] : frdp + (7) ipdp --> decdp_tb + (7) ppi	2	Polyprenyl Metabolism
GRTT	geranyltranstransferase	[c] : grdp + ipdp --> frdp + ppi	4	Polyprenyl Metabolism		Rv1086	Udps
UDPDPS2	undecaprenyl-diphosphate synthase	[c] : decdp_tb + ipdp --> ppi + udcpdp	4	Polyprenyl Metabolism		Rv2361c	UppS
MECDPDH	2C-methyl-D-erythritol 2,4 cyclodiphosphate dehydratase	[c] : 2mecdp + h --> h2mb4p + h2o	2	Polyprenyl Metabolism
DCPDP	decaprenyl-diphosphatase	[c] : decdp_tb + h2o --> decd_tb + h + pi	4	Polyprenyl Metabolism		Rv2136c	UdpK
IPDPS	1-hydroxy-2-methyl-2-(E)-butenyl 4-diphosphate reductase (ipdp)	[c] : h + h2mb4p + nadh --> h2o + ipdp + nad	2	Polyprenyl Metabolism
DCPT	phosphoribose transferase (undecaprenyl phosphate)	[c] : decd_tb + prpp --> decdpr_tb + ppi	4	Polyprenyl Metabolism		Rv3806c	Dpt
DPPS	decaprenyl synthase	[c] : frdp + (7) ipdp --> decdp + (7) ppi	1	Polyprenyl Metabolism
DCPDPP	decaprenylphosphoryl ribose phosphate dephosphatase	[c] : decdpr_tb + h2o --> decdr_tb + pi	2	Polyprenyl Metabolism
DCPE	decaprenylphosphoryl ribose, arabinofuranose isomerization	[c] : decdr_tb <==> decda_tb	4	Polyprenyl Metabolism		Rv3791+Rv3790	Dcp
IPDDI	isopentenyl-diphosphate D-isomerase	[c] : ipdp <==> dmpp	2	Polyprenyl Metabolism		Rv1745c	Idi
DXPRIi	1-deoxy-D-xylulose reductoisomerase	[c] : dxyl5p + h + nadph --> 2me4p + nadp	4	Polyprenyl Metabolism		Rv2870c	Dxr
DXPS	1-deoxy-D-xylulose 5-phosphate synthase	[c] : g3p + h + pyr --> co2 + dxyl5p	4	Polyprenyl Metabolism		Rv2682c, Rv3379c	DxsI, DxsII
UDPDPS	undecaprenyl-diphosphate synthase	[c] : decdp + ipdp --> ppi + udcpdp	4	Polyprenyl Metabolism		Rv2361c	UppS
MECDPS	2-C-methyl-D-erythritol 2,4-cyclodiphosphate synthase	[c] : 2p4c2me --> 2mecdp + cmp	4	Polyprenyl Metabolism		Rv3581c	YgbB
CDPMEK	4-(cytidine 5'-diphospho)-2-C-methyl-D-erythritol kinase	[c] : 4c2me + atp --> 2p4c2me + adp + h	4	Polyprenyl Metabolism		Rv1011	YchB
HMBS	hydroxymethylbilane synthase	[c] : h2o + (4) ppbng --> hmbil + (4) nh4	2	Porphyrin Metabolism		Rv0510	HemC
PPBNGS	porphobilinogen synthase	[c] : (2) 5aop --> h + (2) h2o + ppbng	2	Porphyrin Metabolism		Rv0512	HemB
SHCHF3	sirohydrochlorin ferrochetalase (mycobactin)	[c] : fmcbtt + scl --> (3) h + mcbtt + sheme	2	Porphyrin Metabolism
CPC4MT	precorrin-4 C11-methyltransferase	[c] : amet + copre4 --> ahcys + copre5 + h	2	Porphyrin Metabolism		Rv2071c	CobM
G1SATi	glutamate-1-semialdehyde aminotransferase	[c] : glu1sa --> 5aop	2	Porphyrin Metabolism		Rv0524	HemL
CPC3MT	precorrin-3B C17-methyltransferase	[c] : amet + copre3 --> ahcys + copre4	2	Porphyrin Metabolism		Rv2066	Cobl
UPPDC2	uroporphyrinogen decarboxylase (uroporphyrinogen I)	[c] : (4) h + uppg1 --> (4) co2 + cpppg1	2	Porphyrin Metabolism		Rv2678c	HemE
CPC6MT	precorrin-6Y C5,15-methyltransferase (decarboxylating)	[c] : (2) amet + codhpre6 --> (2) ahcys + co2 + copre8 + h	2	Porphyrin Metabolism		Rv2072c	CobL
UPPDC1	uroporphyrinogen decarboxylase (uroporphyrinogen III)	[c] : (4) h + uppg3 --> (4) co2 + cpppg3	2	Porphyrin Metabolism		Rv2678c	HemE
CPC8MM	precorrin-8X methylmutase	[c] : copre8 <==> cobya	2	Porphyrin Metabolism		Rv2065	CobH
PPPGO	protoporphyrinogen oxidase (aerobic)	[c] : (1.5) o2 + pppg9 --> (3) h2o + ppp9	2	Porphyrin Metabolism		Rv2677c	HemY
FCLT2	Ferrochelatase	[c] : fmcbtt + ppp9 --> (2) h + mcbtt + pheme	2	Porphyrin Metabolism
CBLAT	cob(I)alamin adenosyltransferase	[c] : atp + cbl1 + h <==> adocbl + pppi	2	Porphyrin Metabolism		Rv2849c	CobA
ADOCBIK	Adenosyl cobinamide kinase	[c] : adocbi + atp --> adocbip + adp + h	2	Porphyrin Metabolism		Rv0254c	CobU
CPC6R	precorrin-6A reductase	[c] : copre6 + h + nadph --> codhpre6 + nadp	2	Porphyrin Metabolism		Rv2070c	CobK
SHCHF	sirohydrochlorin ferrochetalase	[c] : fe2 + scl --> (3) h + sheme	2	Porphyrin Metabolism		Rv2847c	CysG2
COCHL	cobaltochelatase	[c] : atp + cobalt2 + h2o + hgbam --> adp + co2dam + (2) h + pi	2	Porphyrin Metabolism		Rv2062c	CobN
UPP3MT	uroporphyrinogen methyltransferase	[c] : (2) amet + uppg3 --> (2) ahcys + dscl + h	2	Porphyrin Metabolism		Rv2847c	CysG2
ADCYRS	adenosylcobyric acid synthase (glutamine-hydrolysing)	[c] : adcobdam + (4) atp + (4) gln-L + (4) h2o --> adcobhex + (4) adp + (4) glu-L + (4) h + (4) pi	2	Porphyrin Metabolism		Rv2848c, Rv0255c+Rv3713	CobB, Cob
CBIAT	Cobinamide adenyltransferase	[c] : atp + cbi + h <==> adocbi + pppi	2	Porphyrin Metabolism		Rv2849c	CobA
FCLT	Ferrochelatase	[c] : fe2 + ppp9 --> (2) h + pheme	4	Porphyrin Metabolism		Rv1485	HemZ
ADCPS2	adenosylcobinamide-phosphate synthase	[c] : adcobhex + applp + atp --> adocbip + adp + h + pi	2	Porphyrin Metabolism		Rv2236c, Rv0254c	CobD, CobU
CPC2MT	precorrin-2 C20-methyltransferase	[c] : amet + copre2 --> ahcys + copre3 + h	2	Porphyrin Metabolism		Rv2066	Cobl
ADOCBLS	Adenosylcobalamin 5'-phosphate synthase	[c] : agdpcbi + rdmbzi --> adocbl + gmp + h	2	Porphyrin Metabolism		Rv2208	CobS
UPP3S	uroporphyrinogen-III synthase	[c] : hmbil --> h2o + uppg3	2	Porphyrin Metabolism		Rv0511	CysG_tb
CPPPGO	coproporphyrinogen oxidase (O2 required)	[c] : cpppg3 + (2) h + o2 --> (2) co2 + (2) h2o + pppg9	2	Porphyrin Metabolism		Rv2388c	HemN
GLUPRT	glutamine phosphoribosyldiphosphate amidotransferase	[c] : gln-L + h2o + prpp --> glu-L + ppi + pram	2	Purine Metabolism		Rv0808, Rv1602	PurF, HisH
GTPH1	GTP diphosphohydrolase	[c] : gtp + (2) h2o --> gmp + (2) h + (2) pi	2	Purine Metabolism		Rv2583c	RelA
ADSL1r	adenylsuccinate lyase	[c] : dcamp <==> amp + fum	2	Purine Metabolism		Rv0777, Rv0777, Rv0777, Rv0777	PurB, PurB
PUNP4	purine-nucleoside phosphorylase (Deoxyguanosine)	[c] : dgsn + pi <==> 2dr1p + gua	2	Purine Metabolism		Rv3307	DeoD
PUNP6	purine-nucleoside phosphorylase (Deoxyinosine)	[c] : din + pi <==> 2dr1p + hxan	2	Purine Metabolism		Rv3307	DeoD
IMPD	IMP dehydrogenase	[c] : h2o + imp + nad --> h + nadh + xmp	2	Purine Metabolism		Rv3410c+Rv3411c+Rv1843c	GuaB
PRFGS	phosphoribosylformylglycinamidine synthase	[c] : atp + fgam + gln-L + h2o --> adp + fpram + glu-L + h + pi	2	Purine Metabolism		Rv0803+Rv0788	PurLQ
PUNP7	purine-nucleoside phosphorylase (Xanthosine)	[c] : pi + xtsn <==> r1p + xan	2	Purine Metabolism		Rv3307	DeoD
ADSS	adenylosuccinate synthase	[c] : asp-L + gtp + imp --> dcamp + gdp + (2) h + pi	2	Purine Metabolism		Rv0357c	PurA
PRAGSr	phosphoribosylglycinamide synthase	[c] : atp + gly + pram <==> adp + gar + h + pi	2	Purine Metabolism		Rv0772	PurD
PUNP2	purine-nucleoside phosphorylase (Deoxyadenosine)	[c] : dad-2 + pi <==> 2dr1p + ade	2	Purine Metabolism		Rv3307	DeoD
PDE4	3',5'-cyclic-nucleotide phosphodiesterase	[c] : 35cgmp + h2o --> gmp + h	4	Purine Metabolism		Rv0805	CpdA
PUNP3	purine-nucleoside phosphorylase (Guanosine)	[c] : gsn + pi <==> gua + r1p	2	Purine Metabolism		Rv3307	DeoD
PUNP1	purine-nucleoside phosphorylase (Adenosine)	[c] : adn + pi <==> ade + r1p	2	Purine Metabolism		Rv3307	DeoD
PPK2	polyphosphate kinase	[c] : atp + ppi --> adp + pppi	2	Purine Metabolism		Rv2984	Ppk
DGK1	deoxyguanylate kinase (dGMP:ATP)	[c] : atp + dgmp <==> adp + dgdp	2	Purine Metabolism		Rv1389	Gmk
GARFT	phosphoribosylglycinamide formyltransferase	[c] : 10fthf + gar <==> fgam + h + thf	2	Purine Metabolism		Rv0956, Rv0389	PurN, PurT
RNDR2	ribonucleoside-diphosphate reductase (GDP)	[c] : gdp + trdrd --> dgdp + h2o + trdox	2	Purine Metabolism		Rv3048c+Rv3051c, Rv3048c+Rv3051c	NrdEG
ADK2	adenylate kinase (Inorganic triphosphate)	[c] : amp + pppi <==> adp + ppi	2	Purine Metabolism		Rv0733	Adk
PDE1	3',5'-cyclic-nucleotide phosphodiesterase	[c] : camp + h2o --> amp + h	4	Purine Metabolism		Rv0805	CpdA
CYO1b	cytochrome-c oxidase (2 protons)	[c] : (2) focytc + (0.5) o2 --> (2) ficytc + h2o	2	Purine Metabolism		Rv2193+Rv2200c+Rv1451+Rv3043c	Cta
PRASCS	phosphoribosylaminoimidazolesuccinocarboxamide synthase	[c] : 5aizc + asp-L + atp <==> 25aics + adp + h + pi	2	Purine Metabolism		Rv0780	PurC
RNDR1	ribonucleoside-diphosphate reductase (ADP)	[c] : adp + trdrd --> dadp + h2o + trdox	2	Purine Metabolism		Rv0570+Rv1981c	NrdEF
ADSL2r	adenylosuccinate lyase	[c] : 25aics <==> aicar + fum	2	Purine Metabolism		Rv0777, Rv0777, Rv0777, Rv0777	PurB, PurB
IMPC	IMP cyclohydrolase	[c] : h2o + imp <==> fprica	2	Purine Metabolism		Rv0957	PurH
RNDR3	ribonucleoside-diphosphate reductase (CDP)	[c] : cdp + trdrd --> dcdp + h2o + trdox	2	Purine Metabolism		Rv3048c+Rv3051c, Rv3048c+Rv3051c	NrdEG
INSH	Inosine hydrolase	[c] : h2o + ins --> hxan + rib-D	2	Purine Metabolism		Rv3393	IunH
RNDR4	ribonucleoside-diphosphate reductase (UDP)	[c] : trdrd + udp --> dudp + h2o + trdox	2	Purine Metabolism		Rv0570+Rv1981c	NrdEF
ATPS4r	ATP synthase (four protons for one ATP)	adp[c] + (4) h[e] + pi[c] <==> atp[c] + (3) h[c] + h2o[c]	2	Purine Metabolism		Rv1305+Rv1307+Rv1309+Rv1308+Rv1310+Rv1304+Rv1306+Rv1311	Atp
ADK1	adenylate kinase	[c] : amp + atp <==> (2) adp	2	Purine Metabolism		Rv0733	Adk
AIRCr	phosphoribosylaminoimidazole carboxylase	[c] : air + co2 <==> 5aizc + h	2	Purine Metabolism		Rv3276c+Rv3257c, Rv3275c+Rv3276c	PurEK
SADT	sulfate adenylyltransferase	[c] : atp + h + so4 --> aps + ppi	2	Purine Metabolism		Rv1286+Rv1285	CysDN
GMPS2	GMP synthase	[c] : atp + gln-L + h2o + xmp --> amp + glu-L + gmp + (2) h + ppi	2	Purine Metabolism		Rv3396c	GuaA
ADSK	adenylyl-sulfate kinase	[c] : aps + atp --> adp + h + paps	2	Purine Metabolism		Rv1286+Rv1285	CysDN
TMDPP	thymidine phosphorylase	[c] : pi + thymd <==> 2dr1p + thym	2	Purine Metabolism		Rv3314c	DeoA
PRAIS	phosphoribosylaminoimidazole synthase	[c] : atp + fpram --> adp + air + (2) h + pi	2	Purine Metabolism		Rv0809	PurM
NTPTP2	Nucleoside triphosphate tripolyhydrolase	[c] : gtp + h2o --> gsn + pppi	2	Purine Metabolism		Rv2344c	Dgt
AICART2	phosphoribosylaminoimidazolecarboxamide formyltransferase 2	[c] : aicar + atp + for <==> adp + fprica + pi	4	Purine Metabolism
ADPT	adenine phosphoribosyltransferase	[c] : ade + prpp --> amp + ppi	2	Purine Metabolism		Rv2584c	Apt
HXPRT	hypoxanthine phosphoribosyltransferase (Hypoxanthine)	[c] : hxan + prpp --> imp + ppi	2	Purine Metabolism		Rv3624c	Hpt
GK1	guanylate kinase (GMP:ATP)	[c] : atp + gmp <==> adp + gdp	2	Purine Metabolism		Rv1389	Gmk
AICART	phosphoribosylaminoimidazolecarboxamide formyltransferase	[c] : 10fthf + aicar <==> fprica + thf	2	Purine Metabolism		Rv0957	PurH
UREA	urease	[c] : (2) h + h2o + urea --> co2 + (2) nh4	2	Purine Metabolism		Rv1850+Rv1848+Rv1849	UreABC
NTPTP1	Nucleoside triphosphate tripolyhydrolase	[c] : dgtp + h2o --> dgsn + pppi	2	Purine Metabolism		Rv2344c	Dgt
ADA	Adenosine deaminase	[c] : adn + h + h2o --> ins + nh4	2	Purine Metabolism		Rv3313c	Add
PUNP5	purine-nucleoside phosphorylase (Inosine)	[c] : ins + pi <==> hxan + r1p	2	Purine Metabolism		Rv3307	DeoD
GUACYC	guanylate cyclase	[c] : gtp --> 35cgmp + ppi	4	Purine Metabolism		Rv2435c	Pcy
GTPDPK	GTP diphosphokinase	[c] : atp + gtp --> amp + gdptp + h	2	Purine Metabolism		Rv2583c	RelA
ADNCYC	adenylate cyclase	[c] : atp --> camp + ppi	4	Purine Metabolism		Rv1625c, Rv1320c+Rv1319c+Rv1318c, Rv1264, Rv1647, Rv2435c	Adc, Pcy
DHORD5	dihydroorotic acid (menaquinone-8)	[c] : dhor-S + mqn8 --> mql8 + orot	2	Pyrimidine Metabolism		Rv2139	PyrD
DCTPD2	dCTP deaminase	[c] : ctp + h + h2o --> nh4 + utp	2	Pyrimidine Metabolism		Rv0321	Dcd
RNTR4	ribonucleoside-triphosphate reductase (UTP)	[c] : trdrd + utp --> dutp + h2o + trdox	1	Pyrimidine Metabolism
DHORD3	dihydroorotic acid dehydrogenase (menaquinone 6)	[c] : dhor-S + mqn6 <==> mql6 + orot	2	Pyrimidine Metabolism		Rv2139	PyrD
NDPK6	nucleoside-diphosphate kinase (ATP:dUDP)	[c] : atp + dudp <==> adp + dutp	2	Pyrimidine Metabolism		Rv2445c	Ndk
NDPK3	nucleoside-diphosphate kinase (ATP:CDP)	[c] : atp + cdp <==> adp + ctp	2	Pyrimidine Metabolism		Rv2445c	Ndk
CYTK2	cytidylate kinase (dCMP)	[c] : atp + dcmp <==> adp + dcdp	2	Pyrimidine Metabolism		Rv1712	Cmk
CBPS	carbamoyl-phosphate synthase (glutamine-hydrolysing)	[c] : (2) atp + gln-L + h2o + hco3 --> (2) adp + cbp + glu-L + (2) h + pi	2	Pyrimidine Metabolism		Rv1383	CarA
NTD1	5'-nucleotidase (dUMP)	[c] : dump + h2o --> duri + pi	1	Pyrimidine Metabolism
NDPK2	nucleoside-diphosphate kinase (ATP:UDP)	[c] : atp + udp <==> adp + utp	2	Pyrimidine Metabolism		Rv2445c	Ndk
NDPK1	nucleoside-diphosphate kinase (ATP:GDP)	[c] : atp + gdp <==> adp + gtp	2	Pyrimidine Metabolism		Rv2445c	Ndk
TMDS	thymidylate synthase	[c] : dump + mlthf --> dhf + dtmp	2	Pyrimidine Metabolism		Rv2754c, Rv2764c	ThyX, ThyA
DCYTD	deoxycytidine deaminase	[c] : dcyt + h + h2o --> duri + nh4	1	Pyrimidine Metabolism
YUMPS	yUMP synthetase	[c] : r5p + ura <==> h2o + psd5p	2	Pyrimidine Metabolism		Rv3455c+Rv2793c	TruAB
CTPS2	CTP synthase (glutamine)	[c] : atp + gln-L + h2o + utp --> adp + ctp + glu-L + (2) h + pi	2	Pyrimidine Metabolism		Rv1699	PyrG
URIDK2r	uridylate kinase (dUMP)	[c] : atp + dump <==> adp + dudp	1	Pyrimidine Metabolism
UPPRT	uracil phosphoribosyltransferase	[c] : prpp + ura --> ppi + ump	2	Pyrimidine Metabolism		Rv3309c	Upp
CYTD	cytidine deaminase	[c] : cytd + h + h2o --> nh4 + uri	2	Pyrimidine Metabolism		Rv3315c	Cdd
NDPK9	nucleoside-diphosphate kinase (ATP:IDP)	[c] : atp + idp <==> adp + itp	2	Pyrimidine Metabolism		Rv2445c	Ndk
NDPK8	nucleoside-diphosphate kinase (ATP:dADP)	[c] : atp + dadp <==> adp + datp	2	Pyrimidine Metabolism		Rv2445c	Ndk
UMPK	UMP kinase	[c] : atp + ump <==> adp + udp	2	Pyrimidine Metabolism		Rv1712	Cmk
ASPCT	aspartate carbamoyltransferase	[c] : asp-L + cbp --> cbasp + h + pi	2	Pyrimidine Metabolism		Rv1380	PyrB
NDPK7	nucleoside-diphosphate kinase (ATP:dCDP)	[c] : atp + dcdp <==> adp + dctp	2	Pyrimidine Metabolism		Rv2445c	Ndk
URIK2	uridine kinase (GTP:Uridine)	[c] : gtp + uri --> gdp + h + ump	1	Pyrimidine Metabolism
TRDR	thioredoxin reductase (NADPH)	[c] : h + nadph + trdox --> nadp + trdrd	2	Pyrimidine Metabolism		Rv3913	TrxB
DURIK1	deoxyuridine kinase (ATP:Deoxyuridine)	[c] : atp + duri --> adp + dump + h	1	Pyrimidine Metabolism
DCTPD	dCTP deaminase	[c] : dctp + h + h2o --> dutp + nh4	2	Pyrimidine Metabolism		Rv0321	Dcd
NTD2	5'-nucleotidase (UMP)	[c] : h2o + ump --> pi + uri	1	Pyrimidine Metabolism
NDPK4	nucleoside-diphosphate kinase (ATP:dTDP)	[c] : atp + dtdp <==> adp + dttp	2	Pyrimidine Metabolism		Rv2445c	Ndk
OMPDC	orotidine-5'-phosphate decarboxylase	[c] : h + orot5p --> co2 + ump	2	Pyrimidine Metabolism		Rv1385	PyrF
DHORTS	dihydroorotase	[c] : dhor-S + h2o <==> cbasp + h	2	Pyrimidine Metabolism		Rv1381	PyrC
DUTPDP	dUTP diphosphatase	[c] : dutp + h2o --> dump + h + ppi	2	Pyrimidine Metabolism		Rv2697c	Dut
NTD4	5'-nucleotidase (CMP)	[c] : cmp + h2o --> cytd + pi	1	Pyrimidine Metabolism
DTMPK	dTMP kinase	[c] : atp + dtmp <==> adp + dtdp	2	Pyrimidine Metabolism		Rv3247c	Tmk
ORPT	orotate phosphoribosyltransferase	[c] : orot5p + ppi <==> orot + prpp	2	Pyrimidine Metabolism		Rv0382c	UmpA
NDPK5	nucleoside-diphosphate kinase (ATP:dGDP)	[c] : atp + dgdp <==> adp + dgtp	2	Pyrimidine Metabolism		Rv2445c	Ndk
CTPS1	CTP synthase (NH3)	[c] : atp + nh4 + utp --> adp + ctp + (2) h + pi	2	Pyrimidine Metabolism		Rv1699	PyrG
DHORD2	dihydoorotic acid dehydrogenase (quinone8)	[c] : dhor-S + q8 --> orot + q8h2	2	Pyrimidine Metabolism		Rv2139	PyrD
CYTK1	cytidylate kinase (CMP)	[c] : atp + cmp <==> adp + cdp	2	Pyrimidine Metabolism		Rv1712	Cmk
DURIPP	deoxyuridine phosphorylase	[c] : duri + pi <==> 2dr1p + ura	1	Pyrimidine Metabolism
NTPP4	Nucleoside triphosphate pyrophosphorylase (ctp)	[c] : ctp + h2o --> cmp + h + ppi	1	Pyrimidine Metabolism
ACACCT	acetyl-CoA:acetoacetyl-CoA transferase	[c] : acac + accoa --> aacoa + ac	1	Pyruvate Metabolism
L-LACD2	L-Lactate dehydrogenase (ubiquinone)	[c] : lac-L + q8 --> pyr + q8h2	2	Pyruvate Metabolism		Rv1872c	IldD2
ACACT1r	acetyl-CoA C-acetyltransferase	[c] : (2) accoa <==> aacoa + coa	2	Pyruvate Metabolism		Rv1323	FadA4
HOPNTAL	4-hydroxy-2-oxopentanoate aldolase	[c] : 4h2opntn --> acald + pyr	2	Pyruvate Metabolism		Rv3534c, Rv3469c	Hova, MhpE
PTAr	phosphotransacetylase	[c] : accoa + pi <==> actp + coa	2	Pyruvate Metabolism		Rv0408	Pta
BDH	(R)-3-Hydroxybutanoate:NAD+ oxidoreductase	[c] : bhb + nad <==> acac + h + nadh	1	Pyruvate Metabolism
PPDK	Pyruvate,phosphate dikinase.	[c] : atp + pi + pyr --> amp + h + pep + ppi	2	Pyruvate Metabolism		Rv1127c	PpdK
ACKr	acetate kinase	[c] : ac + atp <==> actp + adp	2	Pyruvate Metabolism		Rv0409	AckA
INDPYRD	Indole-3-pyruvate decarboxylase	[c] : h + indpyr <==> co2 + id3acald	2	Pyruvate Metabolism		Rv0853c	Idc
MALS	malate synthase	[c] : accoa + glx + h2o --> coa + h + mal-L	4	Pyruvate Metabolism		Rv1837c	GlcB
L-LACD	L-Lactate dehydrogenase irreversible	[c] : (2) ficytc + lac-L --> (2) focytc + pyr	2	Pyruvate Metabolism		Rv0694	IldD1
ACCOACr	acetyl-CoA carboxylase, reversible reaction	[c] : accoa + atp + hco3 <==> adp + h + malcoa + pi	4	Pyruvate Metabolism		Rv3281+Rv3280, Rv0904c+Rv3280	Acc, AccD
LO	L-lactate oxidase	[c] : lac-L + o2 --> ac + co2 + h2o	2	Pyruvate Metabolism
L-LACD3	L-Lactate dehydrogenase (menaquinone)	[c] : lac-L + mqn8 --> mql8 + pyr	2	Pyruvate Metabolism		Rv1872c	IldD2
ME1	malic enzyme (NAD)	[c] : mal-L + nad --> co2 + nadh + pyr	2	Pyruvate Metabolism		Rv2332	Mez
PFL	pyruvate formate lyase	[c] : coa + pyr --> accoa + for	2	Pyruvate Metabolism
ACALDi	acetaldehyde dehydrogenase (acetylating)	[c] : acald + coa + nad --> accoa + h + nadh	2	Pyruvate Metabolism		Rv3535c	Acdh
MYCTR2	mycothiol reductase (glutathione exchange)	[c] : gthox + (2) msh <==> (2) gthrd + mssg	2	Redox Metabolism		Rv2855	GorA
NO	peroxynitrite formation (spontanous)	[c] : no + o2s --> no3	2	Redox Metabolism
CODH2r	carbon monoxide dehydrogenase / acetyl-CoA synthase 2	[c] : co + (2) fdox + h2o <==> co2 + (2) fdred + (2) h	2	Redox Metabolism		Rv0375c+Rv0374c+Rv0373c	Cmdh
MSHS	mycothiol synthase	[c] : accoa + cigam --> coa + msh	4	Redox Metabolism		Rv0819	MshD
CMCBTFL	carboxymycobactin Fe3 loading	cmcbtt[c] + fe3[e] --> fcmcbtt[c]	2	Redox Metabolism
PRDX	Peroxidase (multiple substrates)	[c] : h2o2 + meoh --> fald + (2) h2o	2	Redox Metabolism		Rv1908c	KatG
FETRANS	Mycobactin Fe transfer	[c] : fmcbtt <==> fe2 + mcbtt	2	Redox Metabolism
FHL	Formate-hydrogen lyase	[c] : for + h --> co2 + h2	2	Redox Metabolism		Rv0084	HycD
QRr	Quinone reductase	[c] : h + nadph + q <==> nadp + qh2	4	Redox Metabolism		Rv3777	Qor
CAT	catalase	[c] : (2) h2o2 --> (2) h2o + o2	4	Redox Metabolism		Rv1908c	KatG
CODH3	carbon monoxide dehydrogenase / acetyl-CoA synthase 2	[c] : adfdOX + (2) co + (2) h2o --> adfdRD + (2) co2 + (2) h	4	Redox Metabolism		Rv0375c+Rv0374c+Rv0373c	Cmdh
IACGAMS	1D-myo-inositol 2-Acetamido-2-deoxy-D-glucopyranoside synthesis	[c] : acgam + mi1p-D --> iacgam + pi	4	Redox Metabolism		Rv0486	MshA
GTHS	glutathione synthetase	[c] : atp + glucys + gly --> adp + gthrd + h + pi	1	Redox Metabolism
BMNMSHS	conjugated mycothiol synthesis	[c] : bmn + msh --> bmnmsh + (2) h	2	Redox Metabolism
ALDD1	aldehyde dehydrogenase (formaldehyde, NAD)	[c] : fald + h2o + nad --> for + (2) h + nadh	2	Redox Metabolism		Rv1895, Rv3045, Rv2259	Fald, AdhC, AdhE2
MSHOXH	mshfaldox hydrolysis (Mtb)	[c] : h2o + mshfaldox --> for + h + msh	2	Redox Metabolism
NADH2r	NADH dehydrogenase	[c] : h + nadh + q <==> nad + qh2	2	Redox Metabolism		Rv3145+Rv0082+Rv3148+Rv3155+Rv3146+Rv3150+Rv3158+Rv3156+Rv3153+Rv3147+Rv3149+Rv3152+Rv3157+Rv3154	NuoA
FORMCOAL	formyl-coa--CoA ligase	[c] : atp + coa + for <==> amp + forcoa + ppi	2	Redox Metabolism
MDFDH	mycothiol dependent formaldehyde dehydrogenase	[c] : mshfald + nad <==> h + mshfaldox + nadh	2	Redox Metabolism		Rv1895	Fald
CYTBD2	cytochrome oxidase bd (menaquinol-8: 2 protons)	(2) h[c] + mql8[c] + (0.5) o2[c] --> (2) h[e] + h2o[c] + mqn8[c]	2	Redox Metabolism		Rv1620c+Rv1621c+Rv1622c+Rv1623c	Cyd
IGAMD	1D-myo-inositol 2-Acetamido-2-deoxy-D-glucopyranoside deacetylase	[c] : h2o + iacgam --> ac + igam	4	Redox Metabolism		Rv1170	MshB
CYTBD	cytochrome oxidase bd (ubiquinol-8: 2 protons)	(2) h[c] + (0.5) o2[c] + q8h2[c] --> (2) h[e] + h2o[c] + q8[c]	2	Redox Metabolism		Rv1620c+Rv1621c+Rv1622c+Rv1623c	Cyd
THSFST	Thiosulfate Sulfurtransferase	[c] : cyan + tsul <==> h + so3 + tcynt	2	Redox Metabolism		Rv2291	SseB
FRDOr	ferredoxin oxidoreductase	[c] : fdxrd + nadp <==> fdxox + h + nadph	2	Redox Metabolism		Rv2455c+Rv2454c	For
CMCBTFU	carboxymycobactin Fe3 unloading	[c] : fcmcbtt --> cmcbtt + fe3	2	Redox Metabolism
MSHAMID	conjugated glutathione amidase (Mtb)	[c] : bmnmsh + h2o --> acysbmn + igam	4	Redox Metabolism		Rv1082	Mca
NADH5	NADH dehydrogenase (ubiquinone-8 )	[c] : h + nadh + q8 --> nad + q8h2	2	Redox Metabolism		Rv3145+Rv0082+Rv3148+Rv3155+Rv3146+Rv3150+Rv3158+Rv3156+Rv3153+Rv3147+Rv3149+Rv3152+Rv3157+Rv3154	NuoA
FRDO2r	ferredoxin oxidoreductase	[c] : adfdRD + (2) nadp <==> adfdOX + (2) nadph	4	Redox Metabolism		Rv3106, Rv0886	FprA, FprB
CYO1a	cytochrome-c reductase (ubiquinol: 2 protons)	(2) ficytc[c] + (2) h[c] + qh2[c] --> (2) focytc[c] + (2) h[e] + q[c]	2	Redox Metabolism		Rv2195+Rv2196+Rv2194	QcrABC
FRDO3r	ferredoxin oxidoreductase	[c] : adfdRD + (2) nad <==> adfdOX + (2) nadh	4	Redox Metabolism		Rv0886, Rv3106	FprB, FprA
FE3Ri	Fe(III) reduction	[c] : fadh2 + (2) fe3 --> fad + (2) fe2 + (2) h	2	Redox Metabolism
FCOAH2	formyl coa hydrolase	[c] : forcoa + h2o --> coa + for + h	4	Redox Metabolism		Rv2605c	TesB2
CYANST	Cyanide sulfurtransferase	[c] : cyan + tsul --> h + so3 + tcynt	2	Redox Metabolism		Rv3283	SseA
CIGAMS	cys-1D-myo-inositol 2-deoxy-D-glucopyranoside synthase	[c] : atp + cys-L + igam --> amp + cigam + (2) h + ppi	4	Redox Metabolism		Rv2130c	MshC
MYCTR	mycothiol reductase (nadp dependent)	[c] : (2) msh + nadp <==> h + mssg + nadph	4	Redox Metabolism		Rv2855	GorA
FMNAT	FMN adenylyltransferase	[c] : atp + fmn + h --> fad + ppi	2	Riboflavin Metabolism		Rv2786c	RibF_tb
ACP1(FMN)	acid phosphatase (FMN)	[c] : fmn + h2o --> pi + ribflv	2	Riboflavin Metabolism		Rv3310	Glyp
RBFSa	riboflavin synthase	[c] : 4r5au + db4p --> dmlz + (2) h2o + pi	2	Riboflavin Metabolism		Rv1412+Rv1416	RibCH
GTPCII	GTP cyclohydrolase II	[c] : gtp + (3) h2o --> 25dhpp + for + (2) h + ppi	2	Riboflavin Metabolism		Rv1940, Rv1415	RibA, RibA2
DHPPDA	diaminohydroxyphosphoribosylaminopyrimidine deaminase	[c] : 25dhpp + h + h2o --> 5apru + nh4	2	Riboflavin Metabolism		Rv1409	RibG
NNDMBRT	Nicotinate-nucleotide dimethylbenzimidazole phosphoribosyltransferase	[c] : dmbzid + nicrnt --> 5prdmbz + h + nac	2	Riboflavin Metabolism		Rv2207	CobT
DHPPDA2	diaminohydroxyphosphoribosylaminopryrimidine deaminase (25drapp)	[c] : 25drapp + h + h2o --> 5apru + nh4	2	Riboflavin Metabolism		Rv1409	RibG
RBFSb	riboflavin synthase	[c] : (2) dmlz --> 4r5au + ribflv	2	Riboflavin Metabolism		Rv1412+Rv1416	RibCH
RBFK	riboflavin kinase	[c] : atp + ribflv --> adp + fmn + h	2	Riboflavin Metabolism		Rv2786c	RibF_tb
APRAUR	5-amino-6-(5-phosphoribosylamino)uracil reductase	[c] : 5apru + h + nadph --> 5aprbu + nadp	2	Riboflavin Metabolism		Rv2671	RibD
MOTS	maltooligosyltrehalose synthase	[c] : malthp --> motre	4	Sugar Metabolism		Rv1563c	TreY
MTI	maltose trehalose isomerase	[c] : tre <==> malt	2	Sugar Metabolism		Rv0126	TreS
RBK_L1r	L-ribulokinase (L-ribulose) (reversible)	[c] : atp + rbl-L <==> adp + h + ru5p-L	2	Sugar Metabolism
THZSN	thiazole synthesis from xylulose	[c] : cys-L + dxyl + tyr-L --> 4hba + 4mhetz + co2 + h + h2o + nh4 + pyr	2	Sugar Metabolism		Rv0417	ThiG
GALKr	galactokinase	[c] : atp + gal <==> adp + gal1p + h	2	Sugar Metabolism		Rv0620	GalK
G1PACT	glucosamine-1-phosphate N-acetyltransferase	[c] : accoa + gam1p --> acgam1p + coa + h	4	Sugar Metabolism		Rv1018c	GlmU
THZPSN	thiazole phosphate synthesis	[c] : atp + cys-L + dxyl5p + tyr-L --> 4hba + 4mpetz + ala-L + amp + co2 + h + h2o + ppi	2	Sugar Metabolism		Rv0417	ThiG
ARABI	arabinose isomerase	[c] : arab-D <==> rbl-D	2	Sugar Metabolism
UAPGR	UDP-N-acetylenolpyruvoylglucosamine reductase	[c] : h + nadph + uaccg --> nadp + uamr	4	Sugar Metabolism		Rv0482	MurB
MAN1PT2	mannose-1-phosphate guanylyltransferase (GDP)	[c] : gdp + h + man1p --> gdpmann + pi	4	Sugar Metabolism		Rv3264c	RmlA2
MMSAD1	methylmalonate-semialdehyde dehydrogenase	[c] : 2mop + coa + nad --> co2 + nadh + ppcoa	2	Sugar Metabolism		Rv0753c	MmsA
UAGCVT	UDP-N-acetylglucosamine 1-carboxyvinyltransferase	[c] : pep + uacgam --> pi + uaccg	4	Sugar Metabolism		Rv1315	MurA
UAGDP	UDP-N-acetylglucosamine diphosphorylase	[c] : acgam1p + h + utp --> ppi + uacgam	4	Sugar Metabolism		Rv1018c	GlmU
MOTH	maltooligosyltrehalose trehalohydrolase	[c] : h2o + motre --> maltpt + tre	4	Sugar Metabolism		Rv1562c	TreZ
PPCOAC	Propionyl-CoA carboxylase	[c] : atp + hco3 + ppcoa --> adp + h + mmcoa-S + pi	2	Sugar Metabolism		Rv3285+Rv0974c, Rv2247+Rv2501c, Rv2502c+Rv0973c, Rv0974c+Rv0973c	AccAD
MAN6PI	mannose-6-phosphate isomerase	[c] : man6p <==> f6p	2	Sugar Metabolism		Rv3255c	ManA
ACGAMPM	phosphoacetylglucosamine mutase	[c] : acgam6p <==> acgam1p	2	Sugar Metabolism		Rv3441c	MrsA
GLYK	glycerol kinase	[c] : atp + glyc --> adp + glyc3p + h	4	Sugar Metabolism		Rv3696c	GlpK
GALUi	UTP-glucose-1-phosphate uridylyltransferase (irreversible)	[c] : g1p + h + utp --> ppi + udpg	4	Sugar Metabolism		Rv0993	GalU
GFUCS	GDP-L-fucose synthase	[c] : gdpddman + h + nadph --> gdpfuc + nadp	2	Sugar Metabolism		Rv1512	EpiA
GMAND	GDP-D-mannose dehydratase	[c] : gdpmann --> gdpddman + h2o	2	Sugar Metabolism		Rv0112, Rv1511	Gca, GmdA
MAN1PT	mannose-1-phosphate guanylyltransferase	[c] : gtp + h + man1p --> gdpmann + ppi	4	Sugar Metabolism		Rv3264c	RmlA2
MMSAD2	methylmalonate-semialdehyde dehydrogenase (propanol)	[c] : coa + nad + ppal --> h + nadh + ppcoa	2	Sugar Metabolism		Rv0753c	MmsA
XYLK	xylulokinase	[c] : atp + xylu-D --> adp + h + xu5p-D	2	Sugar Metabolism		Rv0729	XylB
DGC3D	2-deoxy-D-gluconate 3-dehydrogenase	[c] : 2dglcn + nad --> 3ddgc + h + nadh	2	Sugar Metabolism		Rv1714, Rv1928c	Dgd, Dgd2
PMANM	phosphomannomutase	[c] : man1p <==> man6p	2	Sugar Metabolism		Rv3257c, Rv3441c, Rv3308	PmmA, MrsA, PmmB
GLGC	glucose-1-phosphate adenylyltransferase	[c] : atp + g1p + h --> adpglc + ppi	4	Sugar Metabolism		Rv1213	GlgC
MN6PP	mannose 6-phosphate phosphatase	[c] : h2o + man6p --> man + pi	2	Sugar Metabolism		Rv1692	Mpp
MMSAD3	methylmalonate-semialdehyde dehydrogenase (malonic semialdehyde)	[c] : coa + msa + nad --> accoa + co2 + nadh	2	Sugar Metabolism		Rv0753c	MmsA
AGDC	N-acetylglucosamine-6-phosphate deacetylase	[c] : acgam6p + h2o --> ac + gam6p	2	Sugar Metabolism		Rv3332	NagA
ARAI	L-arabinose isomerase	[c] : arab-L <==> rbl-L	2	Sugar Metabolism
FCLPA	L-fuculose 1-phosphate aldolase	[c] : fc1p <==> dhap + lald-L	2	Sugar Metabolism		Rv0727c	FucA
MALT	alpha-glucosidase	[c] : h2o + malt --> (2) glc-D	2	Sugar Metabolism		Rv2471	AglA
ACS2	acetyl-CoA synthase (propionate)	[c] : atp + coa + ppa --> amp + ppcoa + ppi	2	Sugar Metabolism		Rv3667	Acs
RBK_Dr	D-ribulokinase (reversible)	[c] : atp + rbl-D <==> adp + h + ru5p-D	2	Sugar Metabolism
GLCP	glycogen phosphorylase	[c] : glycogen + pi --> g1p	4	Sugar Metabolism		Rv1328	GlgP
LACZ	b-galactosidase	[c] : h2o + lcts --> gal + glc-D	1	Sugar Metabolism
TMPKr	thiamine-phosphate kinase	[c] : atp + thmmp <==> adp + thmpp	2	Thiamine Metabolism		Rv2977c	ThiL
PMPK	phosphomethylpyrimidine kinase	[c] : 4ampm + atp --> 2mahmp + adp	2	Thiamine Metabolism		Rv0422c	ThiD
TMPPP	thiamine-phosphate diphosphorylase	[c] : 2mahmp + 4mpetz + h --> ppi + thmmp	2	Thiamine Metabolism		Rv0414c	ThiE
L-LACt3	L-lactate transport out via proton antiport	h[e] + lac-L[c] --> h[c] + lac-L[e]	2	Transport		Rv0191	Lep
MALt2r	L-malate reversible transport via proton symport	h[e] + mal-L[e] <==> h[c] + mal-L[c]	2	Transport		Rv2443	DctA
L-LACt2r	L-lactate reversible transport via proton symport	h[e] + lac-L[e] <==> h[c] + lac-L[c]	2	Transport		Rv1902c	NanT
PHDCAt	phenol palmitic acid via diffusion (extracellular)	phdca[e] <==> phdca[c]	1	Transport
TARTRt7	Tartrate/succinate antiporter	succ[c] + tartr-L[e] <==> succ[e] + tartr-L[c]	2	Transport		Rv1672c	Tarp
Clt	chlorideion transport out via diffusion	cl[e] <==> cl[c]	2	Transport		Rv0143c	Clc
PHEt2r	L-phenylalanine reversible transport via proton symport	h[e] + phe-L[e] <==> h[c] + phe-L[c]	2	Transport
Cuabc	Copper transport via ABC system	atp[c] + cu2[e] + h2o[c] --> adp[c] + cu2[c] + h[c] + pi[c]	2	Transport		Rv0103c	CtpB
MALTabc	maltose transport via ABC system	atp[c] + h2o[c] + malt[e] --> adp[c] + h[c] + malt[c] + pi[c]	4	Transport		Rv1237+Rv1236+Rv1238	SugABC
NAKtr	potassium sodium antiporter	k[c] + na1[e] <==> k[e] + na1[c]	2	Transport		Rv3236c	KefB
GLYC3Pabc	sn-Glycerol 3-phosphate transport via ABC system	atp[c] + glyc3p[e] + h2o[c] --> adp[c] + glyc3p[c] + h[c] + pi[c]	4	Transport		Rv2832c+Rv2834c+Rv2835c+Rv2833c	Ugp
CAATPS	Ca ATPase	atp[c] + (2) ca2[c] + h2o[c] --> adp[c] + (2) ca2[e] + h[e] + pi[c]	2	Transport		Rv0107c	CtpL
GLYBabc	Glycine betaine transport via ABC system	atp[c] + glyb[e] + h2o[c] --> adp[c] + glyb[c] + h[c] + pi[c]	2	Transport		Rv3756c+Rv3759c+Rv3757c+Rv3758c	ProV
CO2t	CO2 transporter via diffusion	co2[e] <==> co2[c]	2	Transport
BALAt2r	beta-alanine reversible transport via proton symport	ala-B[e] + h[e] <==> ala-B[c] + h[c]	2	Transport		Rv0522	GabP
COt	CO transporter via diffusion	co[c] <==> co[e]	2	Transport
CAt4	calcium transport in/out via proton antiporter	ca2[c] + h[e] <==> ca2[e] + h[c]	2	Transport		Rv1607	ChaA
TSULabc	thiosulfate transport via ABC system	atp[c] + h2o[c] + tsul[e] --> adp[c] + h[c] + pi[c] + tsul[c]	2	Transport		Rv1739c, Rv2397c+Rv2399c+Rv2398c+Rv2400c	Sabc
ASPt2r	L-aspartate reversible transport via proton symport	asp-L[e] + h[e] <==> asp-L[c] + h[c]	2	Transport
PIabc	phosphate transport via ABC system	atp[c] + h2o[c] + pi[e] --> adp[c] + h[c] + (2) pi[c]	2	Transport		Rv0936, Rv0820	PstA, PhoT
ARB-Dabc	L-arabinose transport via ABC system	arab-D[e] + atp[c] + h2o[c] --> adp[c] + arab-D[c] + h[c] + pi[c]	2	Transport
NARK	nark	no2[c] --> no2[e]	2	Transport		Rv0267, Rv2329c+Rv1737c, Rv0261c	NarU, NarK1K2, NarK3
SUCCt2r	succinate transport via proton symport	h[e] + succ[e] <==> h[c] + succ[c]	2	Transport		Rv2443	DctA
MGt5	magnesium transport in/out via permease (no H+)	mg2[c] <==> mg2[e]	2	Transport		Rv1239c	CorA
HISt2r	L-histidine reversible transport via proton symport	h[e] + his-L[e] <==> h[c] + his-L[c]	2	Transport
METabc	L-methionine transport via ABC system	atp[c] + h2o[c] + met-L[e] --> adp[c] + h[c] + met-L[c] + pi[c]	2	Transport
ORNt	ornithine transport via diffusion (extracellular to periplasm)	orn[e] <==> orn[c]	2	Transport		Rv2320c	RocE
PPDIMAT	ppdima translocase	ppdima[c] --> ppdima[e]	4	Transport		Rv2945c	Lppx
GLYCt	glycerol transport via channel	glyc[c] <==> glyc[e]	2	Transport
H2CO3TP	H2CO3 transport	h2co3[e] <==> h2co3[c]	2	Transport
SKMt2	shikimate transport in via proton symport	h[e] + skm[e] <==> h[c] + skm[c]	2	Transport		Rv1200	Sps
PACt2r	phenylacetate transport in via proton symporter	h[e] + pac[e] <==> h[c] + pac[c]	1	Transport
H2td	hydrogen transport	h2[c] <==> h2[e]	1	Transport
Kt3r	potassium proton antiporter	h[e] + k[c] <==> h[c] + k[e]	2	Transport		Rv3236c	KefB
FUMt2r	fumarate reversible transport via symport	fum[e] + h[e] <==> fum[c] + h[c]	2	Transport		Rv2443	DctA
ARBt2r	L-arabinose transport via proton symport	arab-L[e] + h[e] <==> arab-L[c] + h[c]	2	Transport
CRNabc	L-carnitine transport via ABC system	atp[c] + crn[e] + h2o[c] --> adp[c] + crn[c] + h[c] + pi[c]	2	Transport		Rv3756c+Rv3759c+Rv3757c+Rv3758c	ProV
NOt	NO transport (diffusion)	no[e] <==> no[c]	2	Transport
GTHRDt2	glutathione transport	gthrd[e] --> gthrd[c]	2	Transport
GLUt2r	L-glutamate transport via proton symport, reversible	glu-L[e] + h[e] <==> glu-L[c] + h[c]	2	Transport
BMNt	bimane transport (diffusion)	bmn[c] <==> bmn[e]	2	Transport
ID3ACALDt	Indoleacetaldehyde transport (extracellular)	id3acald[c] <==> id3acald[e]	1	Transport
MEOHt2	Methanol diffusion	meoh[e] <==> meoh[c]	2	Transport
COAt	CoA transporter	coa[e] <==> coa[c]	1	Transport
PROabc	L-proline transport via ABC system	atp[c] + h2o[c] + pro-L[e] --> adp[c] + h[c] + pi[c] + pro-L[c]	2	Transport		Rv3756c+Rv3759c+Rv3757c+Rv3758c	ProV
MALTHPabc	maltoheptaose transport via ABC system	atp[c] + h2o[c] + malthp[e] --> adp[c] + h[c] + malthp[c] + pi[c]	2	Transport		Rv1237+Rv1236+Rv1238	SugABC
ARBabc	L-arabinose transport via ABC system	arab-L[e] + atp[c] + h2o[c] --> adp[c] + arab-L[c] + h[c] + pi[c]	2	Transport
GALt2	D-galactose transport in via proton symport	gal[e] + h[e] --> gal[c] + h[c]	2	Transport		Rv3331	SugI
OCDCAt2	Octadecanoate transport via proton symport	h[e] + ocdca[e] --> h[c] + ocdca[c]	2	Transport
TYRt2r	L-tyrosine reversible transport via proton symport	h[e] + tyr-L[e] <==> h[c] + tyr-L[c]	2	Transport
PYRt2r	pyruvate reversible transport via proton symport	h[e] + pyr[e] <==> h[c] + pyr[c]	2	Transport		Rv1902c	NanT
LCTSabc	lactose transport via ABC system (import)	atp[c] + h2o[c] + lcts[e] --> adp[c] + h[c] + lcts[c] + pi[c]	2	Transport		Rv2316+Rv2317+Rv2318	Usp
Kabc	Potassium ABC transporter	atp[c] + h2o[c] + k[e] --> adp[c] + h[c] + k[c] + pi[c]	2	Transport		Rv1029+Rv1031+Rv1030	KdpABC
FE3abc	iron (III) transport via ABC system	atp[c] + fe3[e] + h2o[c] --> adp[c] + fe3[c] + h[c] + pi[c]	2	Transport		Rv1349+Rv1348	Fabc
Cut1	Copper export via ATPase	atp[c] + cu2[c] + h2o[c] --> adp[c] + cu2[e] + h[c] + pi[c]	2	Transport		Rv0103c	CtpB
LYSt5r	L-lysine transport via diffusion	lys-L[e] <==> lys-L[c]	2	Transport		Rv2320c	RocE
ACYSBMNt	acysbmn transport (mtb)	acysbmn[c] <==> acysbmn[e]	2	Transport
VALt2r	L-valine reversible transport via proton symport	h[e] + val-L[e] <==> h[c] + val-L[c]	2	Transport
PPAtr	Propionate transport, diffusion	ppa[e] <==> ppa[c]	1	Transport
DSERt2r	D-serine transport via proton symport	h[e] + ser-D[e] <==> h[c] + ser-D[c]	2	Transport		Rv1704c	CycA
PDIMAT	pdima translocase	pdima[c] --> pdima[e]	4	Transport		Rv2945c	Lppx
PIt	Inorganic phosphate exchange, diffusion	pi[c] <==> pi[e]	2	Transport		Rv0545c+Rv2281	Pit
CYTDt2r	cytidine transport in via proton symport, reversible	cytd[e] + h[e] <==> cytd[c] + h[c]	2	Transport
ALAt2r	L-alanine reversible transport via proton symport	ala-L[e] + h[e] <==> ala-L[c] + h[c]	2	Transport
GLYt2r	glycine reversible transport via proton symport	gly[e] + h[e] <==> gly[c] + h[c]	2	Transport		Rv1704c	CycA
TREabc	trehalose transport via ABC system	atp[c] + h2o[c] + tre[e] --> adp[c] + h[c] + pi[c] + tre[c]	2	Transport		Rv1237+Rv1236+Rv1238	SugABC
NAt3_1	sodium proton antiporter (H:NA is 1:1)	h[e] + na1[c] <==> h[c] + na1[e]	2	Transport		Rv2287	YjcE
NH4t	ammonia reversible transport	nh4[e] <==> nh4[c]	2	Transport		Rv2920c	Amt
TTDCAt2	Tetradecanoate transport via proton symport	h[e] + ttdca[e] --> h[c] + ttdca[c]	2	Transport
H2St1	h2s transport	h2s[c] --> h2s[e]	2	Transport
NO3t7	nitrate transport in via nitrite antiport	no2[c] + no3[e] --> no2[e] + no3[c]	2	Transport		Rv1737c, Rv1737c	NarK2, NarK2
XYLabc	D-xylose transport via ABC system	atp[c] + h2o[c] + xyl-D[e] --> adp[c] + h[c] + pi[c] + xyl-D[c]	2	Transport		Rv1237+Rv1236+Rv1238	SugABC
FE2abc	iron (II) transport via ABC system	atp[c] + fe2[e] + h2o[c] --> adp[c] + fe2[c] + h[c] + pi[c]	4	Transport		Rv1349+Rv1348	Fabc
COBALTt5	cobalt transport in/out via permease (no H+)	cobalt2[c] <==> cobalt2[e]	2	Transport		Rv1239c	CorA
HDCAt2	Hexadecanoate transport via proton symport	h[e] + hdca[e] --> h[c] + hdca[c]	2	Transport
H2Ot	H2O transport via diffusion	h2o[e] <==> h2o[c]	2	Transport
RIBabc	D-ribose transport via ABC system	atp[c] + h2o[c] + rib-D[e] --> adp[c] + h[c] + pi[c] + rib-D[c]	2	Transport		Rv1237+Rv1236+Rv1238	SugABC
PROt2r	L-proline reversible transport via proton symport	h[e] + pro-L[e] <==> h[c] + pro-L[c]	2	Transport
SERt2r	L-serine reversible transport via proton symport	h[e] + ser-L[e] <==> h[c] + ser-L[c]	2	Transport		Rv1704c	CycA
ARGt5r	L-arginine transport via diffusion	arg-L[e] <==> arg-L[c]	2	Transport		Rv2320c	RocE
ETHAt	ethanolamine transport via diffusion (extracellular)	etha[e] <==> etha[c]	1	Transport
CITabc	citrate transport via ABC system	atp[c] + cit[e] + h2o[c] --> adp[c] + cit[c] + h[c] + pi[c]	2	Transport
O2t	o2 transport (diffusion)	o2[e] <==> o2[c]	2	Transport
CHLabc	choline transport via ABC system	atp[c] + chol[e] + h2o[c] --> adp[c] + chol[c] + h[c] + pi[c]	2	Transport		Rv3756c+Rv3759c+Rv3757c+Rv3758c	ProV
THRt2r	L-threonine reversible transport via proton symport	h[e] + thr-L[e] <==> h[c] + thr-L[c]	2	Transport		Rv3737	Tec
TRPt2r	L-tryptophan reversible transport via proton symport	h[e] + trp-L[e] <==> h[c] + trp-L[c]	2	Transport
ILEt2r	L-isoleucine reversible transport via proton symport	h[e] + ile-L[e] <==> h[c] + ile-L[c]	2	Transport
LEUt2r	L-leucine reversible transport via proton symport	h[e] + leu-L[e] <==> h[c] + leu-L[c]	2	Transport
ATPS1	H+-exporting ATPase	atp[c] + h[c] + h2o[c] --> adp[c] + (2) h[e] + pi[c]	2	Transport		Rv1305+Rv1307+Rv1309+Rv1308+Rv1310+Rv1304+Rv1306+Rv1311	Atp
SULabc	sulfate transport via ABC system	atp[c] + h2o[c] + so4[e] --> adp[c] + h[c] + pi[c] + so4[c]	4	Transport		Rv1739c, Rv2397c+Rv2399c+Rv2398c+Rv2400c	Sabc
DALAt2r	D-alanine transport via proton symport	ala-D[e] + h[e] <==> ala-D[c] + h[c]	2	Transport		Rv1704c	CycA
GLCabc	D-glucose transport via ABC system	atp[c] + glc-D[e] + h2o[c] --> adp[c] + glc-D[c] + h[c] + pi[c]	2	Transport		Rv1237+Rv1236+Rv1238	SugABC
ASNt2r	L-asparagine reversible transport via proton symport	asn-L[e] + h[e] <==> asn-L[c] + h[c]	2	Transport		Rv0346c, Rv2127	AroP2, AnsP
PHTO	phthiocol oxygenase	[c] : (2) o2 + phthclh2 --> (2) h + (2) o2s + phthcl	2	Ubiquinone Metabolism
MNDNS2	menadione synthase	[c] : dhna + (3) h + (2) nadh --> (2) h2o + mndn + (2) nad	1	Ubiquinone Metabolism
NADH9	NADH dehydrogenase (demethylmenaquinone-8 & 0 protons)	[c] : 2dmmq8 + h + nadh --> 2dmmql8 + nad	2	Ubiquinone Metabolism		Rv3145+Rv0082+Rv3148+Rv3155+Rv3146+Rv3150+Rv3158+Rv3156+Rv3153+Rv3147+Rv3149+Rv3152+Rv3157+Rv3154	NuoA
SUCBZS	O-succinylbenzoate-CoA synthase	[c] : 2shchc --> h2o + sucbz	4	Ubiquinone Metabolism		Rv0553	MenC
NPHS	naphthoate synthase	[c] : sbzcoa --> coa + dhna	2	Ubiquinone Metabolism		Rv0548c	MenB
AMMQT6	S-adenosylmethione	[c] : 2dmmq6 + amet --> ahcys + h + mqn6	2	Ubiquinone Metabolism
DHNAOT2	1,4-dihydroxy-2-naphthoate octaprenyltransferase	[c] : dhna + octdp --> 2dmmq6 + co2 + h + ppi	4	Ubiquinone Metabolism		Rv0534c	MenA
DHNAOT	1,4-dihydroxy-2-naphthoate octaprenyltransferase	[c] : dhna + octdp --> 2dmmq8 + co2 + h + ppi	4	Ubiquinone Metabolism		Rv0534c	MenA
OXGDC2	2-oxoglutarate decarboxylase	[c] : akg + h + thmpp --> co2 + ssaltpp	2	Ubiquinone Metabolism		Rv0555	MenD
AMMQT8_2	S-adenosylmethione:2-demethylmenaquinone methyltransferase	[c] : 2dmmq8 + amet --> ahcys + h + mqn8	2	Ubiquinone Metabolism
PHTHCLR1	phthiocol reductase (NAD)	[c] : nad + phthclh2 <==> h + nadh + phthcl	2	Ubiquinone Metabolism
MNDNS1	menadione synthase	[c] : dhna + (3) h + (2) nadph --> (2) h2o + mndn + (2) nadp	1	Ubiquinone Metabolism
PHTHCLS	phthiocol synthesis	[c] : h + mndn + nadph + o2 --> h2o + nadp + phthcl	1	Ubiquinone Metabolism
PHTHCLR2	phthiocol reductase (NAD)	[c] : nadp + phthclh2 <==> h + nadph + phthcl	2	Ubiquinone Metabolism
NADH10	NADH dehydrogenase (menaquinone-8 & 0 protons)	[c] : h + mqn8 + nadh --> mql8 + nad	2	Ubiquinone Metabolism		Rv3145+Rv0082+Rv3148+Rv3155+Rv3146+Rv3150+Rv3158+Rv3156+Rv3153+Rv3147+Rv3149+Rv3152+Rv3157+Rv3154	NuoA
AMMQT8	S-adenosylmethione:2-demthylmenaquinone methyltransferase (menaquinone 8)	[c] : 2dmmq8 + amet + h --> ahcys + mql8	2	Ubiquinone Metabolism		Rv0558	UbiE2
ICHORSi	Isochorismate Synthase	[c] : chor --> ichor	2	Ubiquinone Metabolism		Rv3215	EntC
SUCBZL	o-succinylbenzoate-CoA ligase	[c] : atp + coa + sucbz --> amp + ppi + sbzcoa	4	Ubiquinone Metabolism		Rv0542c	MenE
ACOTA	acetylornithine transaminase	[c] : acorn + akg <==> acg5sa + glu-L	2	Urea Cycle		Rv1655	ArgD
G5SD2	glutamate-5-semialdehyde dehydrogenase	[c] : glu5p + h + nadh --> glu5sa + nad + pi	2	Urea Cycle		Rv2427c	ProA
GLU5K	glutamate 5-kinase	[c] : atp + glu-L --> adp + glu5p	2	Urea Cycle		Rv2439c	ProB
ACGK	acetylglutamate kinase	[c] : acglu + atp --> acg5p + adp	2	Urea Cycle		Rv1654	ArgB
ACGS	N-acetylglutamate synthase	[c] : accoa + glu-L --> acglu + coa + h	2	Urea Cycle		Rv1653	ArgJ
ORNTAC	ornithine transacetylase	[c] : acorn + glu-L <==> acglu + orn	2	Urea Cycle		Rv1653	ArgJ
AGPR	N-acetyl-g-glutamyl-phosphate reductase	[c] : acg5sa + nadp + pi <==> acg5p + h + nadph	2	Urea Cycle		Rv1652	ArgC
G5SD	glutamate-5-semialdehyde dehydrogenase	[c] : glu5p + h + nadph --> glu5sa + nadp + pi	2	Urea Cycle		Rv2427c	ProA
SPMS	spermidine synthase	[c] : ametam + ptrc --> 5mta + h + spmd	2	Urea Cycle		Rv2601	SpeE
ILETA	isoleucine transaminase	[c] : akg + ile-L <==> 3mop + glu-L	2	Valine, Leucine, and Isoleucine Metabolism		Rv2210c	IlvE
VALTA	valine transaminase	[c] : akg + val-L <==> 3mob + glu-L	2	Valine, Leucine, and Isoleucine Metabolism		Rv2210c	IlvE
DHAD1	dihydroxy-acid dehydratase (2,3-dihydroxy-3-methylbutanoate)	[c] : 23dhmb --> 3mob + h2o	2	Valine, Leucine, and Isoleucine Metabolism		Rv0189c	IlvD
OMCDC	2-Oxo-4-methyl-3-carboxypentanoate decarboxylation	[c] : 3c4mop + h --> 4mop + co2	1	Valine, Leucine, and Isoleucine Metabolism
ACLS	acetolactate synthase	[c] : h + (2) pyr --> alac-S + co2	2	Valine, Leucine, and Isoleucine Metabolism		Rv3003c+Rv3002c, Rv3509c+Rv3002c, Rv3470c+Rv3002c, Rv3509c+Rv3002c, Rv3002c+Rv1820	IlvBN, IlvGN, IlvB2N, IlvNX, IlvNG
IPMD	3-isopropylmalate dehydrogenase	[c] : 3c2hmp + nad --> 3c4mop + h + nadh	4	Valine, Leucine, and Isoleucine Metabolism		Rv2995c	LeuB
DHAD2	Dihydroxy-acid dehydratase (2,3-dihydroxy-3-methylpentanoate)	[c] : 23dhmp --> 3mop + h2o	1	Valine, Leucine, and Isoleucine Metabolism
IPPMIa	3-isopropylmalate dehydratase	[c] : 3c2hmp <==> 2ippm + h2o	2	Valine, Leucine, and Isoleucine Metabolism		Rv2988c+Rv2987c	LeuCD
KARA1i	acetohydroxy acid isomeroreductase	[c] : alac-S + h + nadph --> 23dhmb + nadp	2	Valine, Leucine, and Isoleucine Metabolism		Rv3001c	IlvC
ACHBS	2-aceto-2-hydroxybutanoate synthase	[c] : 2obut + h + pyr --> 2ahbut + co2	1	Valine, Leucine, and Isoleucine Metabolism
LEUTA	leucine transaminase	[c] : akg + leu-L <==> 4mop + glu-L	2	Valine, Leucine, and Isoleucine Metabolism		Rv2210c	IlvE
IPPMIb	2-isopropylmalate hydratase	[c] : 2ippm + h2o <==> 3c3hmp	2	Valine, Leucine, and Isoleucine Metabolism		Rv2988c+Rv2987c	LeuCD
KARA2i	ketol-acid reductoisomerase (2-Aceto-2-hydroxybutanoate)	[c] : 2ahbut + h + nadph --> 23dhmp + nadp	2	Valine, Leucine, and Isoleucine Metabolism		Rv3001c	IlvC
IPPS	2-isopropylmalate synthase	[c] : 3mob + accoa + h2o --> 3c3hmp + coa + h	2	Valine, Leucine, and Isoleucine Metabolism		Rv3710	LeuA
PRAIi	phosphoribosylanthranilate isomerase (irreversible)	[c] : pran --> 2cpr5p	4	Histidine Metabolism		Rv1603	HisA

## Sheet: metabolites
Abbreviation	OfficialName	Formula	Charge
10fthf	10-Formyltetrahydrofolate	C20H21N7O7	-2
12dgr160	1,2-Diacyl-sn-glycerol (dihexadecanoyl, n-C16:0)	C35H68O5	0
13dpg	3-Phospho-D-glyceroyl phosphate	C3H4O10P2	-4
1hdecg3p	1-hexadecanoyl-sn-glycerol 3-phosphate	C19H37O7P1	-2
1msg3p	1-Acyl-sn-glycerol 3-phosphate (branched C19:0)	C22H43O7P	-2
1pyr5c	1-Pyrroline-5-carboxylate	C5H6NO2	-1
23dhba	(2,3-Dihydroxybenzoyl)adenylate	C17H17N5O10P	-1
23dhdp	2,3-Dihydrodipicolinate	C7H5NO4	-2
23dhmb	(R)-2,3-Dihydroxy-3-methylbutanoate	C5H9O4	-1
23dhmp	(R)-2,3-Dihydroxy-3-methylpentanoate	C6H11O4	-1
25aics	(S)-2-[5-Amino-1-(5-phospho-D-ribosyl)imidazole-4-carboxamido]succinate	C13H15N4O12P	-4
25dhpp	2,5-Diamino-6-hydroxy-4-(5'-phosphoribosylamino)-pyrimidine	C9H14N5O8P	-2
25drapp	2,5-Diamino-6-(ribosylamino)-4-(3H)-pyrimidinone 5'-phosphate	C9H14N5O8P	-2
26dap-LL	LL-2,6-Diaminoheptanedioate	C7H14N2O4	0
26dap-M	meso-2,6-Diaminoheptanedioate	C7H14N2O4	0
2agpe160	2-Acyl-sn-glycero-3-phosphoethanolamine (n-C16:0)	C21H44NO7P1	0
2agpe180	2-Acyl-sn-glycero-3-phosphoethanolamine (n-C18:0)	C23H48NO7P1	0
2ahbut	(S)-2-Aceto-2-hydroxybutanoate	C6H9O4	-1
2ahhmd	2-Amino-4-hydroxy-6-hydroxymethyl-7,8-dihydropteridine diphosphate	C7H8N5O8P2	-3
2ahhmp	2-Amino-4-hydroxy-6-hydroxymethyl-7,8-dihydropteridine	C7H9N5O2	0
2c25dho	2-Carboxy-2,5-dihydro-5-oxofuran-2-acetate	C7H6O6	0
2cpr5p	1-(2-Carboxyphenylamino)-1-deoxy-D-ribulose 5-phosphate	C12H13NO9P	-3
2dda7p	2-Dehydro-3-deoxy-D-arabino-heptonate 7-phosphate	C7H10O10P	-3
2dglcn	2-Deoxy-D-gluconate	C6H11O6	-1
2dhp	2-Dehydropantoate	C6H9O4	-1
2dmmq6	2-Demethylmenaquinone 6	C40H54O2	0
2dmmq8	2-Demethylmenaquinone 8	C50H70O2	0
2dmmql8	2-Demethylmenaquinol 8	C50H72O2	0
2dr1p	2-Deoxy-D-ribose 1-phosphate	C5H9O7P	-2
2dr5p	2-Deoxy-D-ribose 5-phosphate	C5H9O7P	-2
2ippm	2-Isopropylmaleate	C7H8O4	-2
2mahmp	2-Methyl-4-amino-5-hydroxymethylpyrimidine diphosphate	C6H8N3O7P2	-3
2me4p	2-C-methyl-D-erythritol 4-phosphate	C5H11O7P	-2
2mecdp	2-C-methyl-D-erythritol 2,4-cyclodiphosphate	C5H10O9P2	-2
2mop	2-Methyl-3-oxopropanoate	C4H5O3	-1
2obut	2-Oxobutanoate	C4H5O3	-1
2p4c2me	2-phospho-4-(cytidine 5'-diphospho)-2-C-methyl-D-erythritol	C14H22N3O17P3	-4
2pg	D-Glycerate 2-phosphate	C3H4O7P	-3
2pglyc	2-Phosphoglycolate	C2H2O6P	-3
2shchc	2-Succinyl-6-hydroxy-2,4-cyclohexadiene-1-carboxylate	C11H10O6	-2
34hpp	3-(4-Hydroxyphenyl)pyruvate	C9H7O4	-1
35cgmp	3',5'-Cyclic GMP	C10H11N5O7P	-1
3c2hmp	3-Carboxy-2-hydroxy-4-methylpentanoate	C7H10O5	-2
3c3hmp	3-Carboxy-3-hydroxy-4-methylpentanoate	C7H10O5	-2
3c4mop	3-Carboxy-4-methyl-2-oxopentanoate	C7H8O5	-2
3ddgc	3-Dehydro-2-deoxy-D-gluconate	C6H9O6	-1
3dhq	3-Dehydroquinate	C7H9O6	-1
3dhsk	3-Dehydroshikimate	C7H7O5	-1
3ig3p	C'-(3-Indolyl)-glycerol 3-phosphate	C11H12NO6P	-2
3mob	3-Methyl-2-oxobutanoate	C5H7O3	-1
3mop	(S)-3-Methyl-2-oxopentanoate	C6H9O3	-1
3pg	3-Phospho-D-glycerate	C3H4O7P	-3
3php	3-Phosphohydroxypyruvate	C3H2O7P	-3
3psme	5-O-(1-Carboxyvinyl)-3-phosphoshikimate	C10H9O10P	-4
4abut	4-Aminobutanoate	C4H9NO2	0
4abz	4-Aminobenzoate	C7H6NO2	-1
4adcho	4-amino-4-deoxychorismate	C10H10NO5	-1
4ahmmp	4-Amino-5-hydroxymethyl-2-methylpyrimidine	C6H9N3O	0
4ampm	4-Amino-2-methyl-5-phosphomethylpyrimidine	C6H8N3O4P	-2
4c2me	4-(cytidine 5'-diphospho)-2-C-methyl-D-erythritol	C14H23N3O14P2	-2
4h2opntn	4-Hydroxy-2-oxopentanoate	C5H7O4	-1
4hba	4-Hydroxy-benzyl alcohol	C7H8O2	0
4hbz	4-Hydroxybenzoate	C7H5O3	-1
4hbzACP	4-hydroxybenzoyl ACP	C18H25N2O9PRS	-1
4hthr	4-Hydroxy-L-threonine	C4H9NO4	0
4mhetz	4-Methyl-5-(2-hydroxyethyl)-thiazole	C6H9NOS	0
4mop	4-Methyl-2-oxopentanoate	C6H9O3	-1
4mpetz	4-Methyl-5-(2-phosphoethyl)-thiazole	C6H8NO4PS	-2
4pasp	4-Phospho-L-aspartate	C4H6NO7P	-2
4per	4-Phospho-D-erythronate	C4H6O8P	-3
4ppan	D-4'-Phosphopantothenate	C9H15NO8P	-3
4ppcys	N-((R)-4-Phosphopantothenoyl)-L-cysteine	C12H20N2O9PS	-3
4r5au	4-(1-D-Ribitylamino)-5-aminouracil	C9H16N4O6	0
5aizc	5-amino-1-(5-phospho-D-ribosyl)imidazole-4-carboxylate	C9H11N3O9P	-3
5aop	5-Amino-4-oxopentanoate	C5H9NO3	0
5aprbu	5-Amino-6-(5'-phosphoribitylamino)uracil	C9H15N4O9P	-2
5apru	5-Amino-6-(5'-phosphoribosylamino)uracil	C9H13N4O9P	-2
5caiz	5-phosphoribosyl-5-carboxyaminoimidazole	C9H11N3O9P	-3
5dglcn	5-Dehydro-D-gluconate	C6H9O7	-1
5fthf	5-Formyltetrahydrofolate	C20H21N7O7	-2
5mta	5-Methylthioadenosine	C11H15N5O3S	0
5mthf	5-Methyltetrahydrofolate	C20H24N7O6	-1
5mtr	5-Methylthio-D-ribose	C6H12O4S	0
5odhf2a	5-Oxo-4,5-dihydrofuran-2-acetate	C6H5O4	-1
5oxpro	5-Oxoproline	C5H6NO3	-1
5prdmbz	N1-(5-Phospho-alpha-D-ribosyl)-5,6-dimethylbenzimidazole	C14H17N2O7P	-2
6hmhpt	6-hydroxymethyl dihydropterin	C7H9N5O2	0
6hmhptpp	6-hydroxymethyl-dihydropterin pyrophosphate	C7H8N5O8P2	-3
6pgc	6-Phospho-D-gluconate	C6H10O10P	-3
6pgl	6-phospho-D-glucono-1,5-lactone	C6H9O9P	-2
8aonn	8-Amino-7-oxononanoate	C9H17NO3	0
ACP	acyl carrier protein	C11H21N2O7PRS	-1
Ac1PIM1	acyl phosphatidylinositol mannoside (tuberculosis)	C66H124O19P	-1
Ac1PIM2	acyl phosphatidylinositol mannoside di-mannose (tuberculosis)	C72H134O24P	-1
Ac1PIM3	acyl phosphatidylinositol mannoside tri-mannose (tuberculosis)	C78H144O29P	-1
Ac1PIM4	acyl phosphatidylinositol mannoside tetra-mannose (tuberculosis)	C84H154O34P	-1
Ac2PIM2	di-acyl phosphatidylinositol mannoside di-mannose (tuberculosis)	C88H164O25P	-1
PIM1	phosphatidylinositol mannoside (tuberculosis)	C50H94O18P	-1
PIM2	phosphatidylinositol mannoside di-mannose (tuberculosis)	C56H104O23P	-1
PIM3	phosphatidylinositol mannoside tri-mannose (tuberculosis)	C62H114O28P	-1
PIM4	phosphatidylinositol mannoside tetra-mannose (tuberculosis)	C68H124O33P	-1
PIM5	phosphatidylinositol mannoside penta-mannose (tuberculosis)	C74H134O38P	-1
PIM6	phosphatidylinositol mannoside hexa-mannose (tuberculosis)	C80H144O43P	-1
aacoa	Acetoacetyl-CoA	C25H36N7O18P3S	-4
ac	Acetate	C2H3O2	-1
acac	Acetoacetate	C4H5O3	-1
acald	Acetaldehyde	C2H4O	0
accoa	Acetyl-CoA	C23H34N7O17P3S	-4
acg5p	N-Acetyl-L-glutamyl 5-phosphate	C7H9NO8P	-3
acg5sa	N-Acetyl-L-glutamate 5-semialdehyde	C7H10NO4	-1
acgam	N-Acetyl-D-glucosamine	C8H15NO6	0
acgam1p	N-Acetyl-D-glucosamine 1-phosphate	C8H14NO9P	-2
acgam6p	N-Acetyl-D-glucosamine 6-phosphate	C8H14NO9P	-2
acglu	N-Acetyl-L-glutamate	C7H9NO5	-2
achms	O-Acetyl-L-homoserine	C6H11NO4	0
acorn	N2-Acetyl-L-ornithine	C7H14N2O3	0
acser	O-Acetyl-L-serine	C5H9NO4	0
actp	Acetyl phosphate	C2H3O5P	-2
acysbmn	acetyl-cystine-bimane	C15H18N3O5S	-1
ad	acetamide	C2H5NO	0
adcobdam	Adenosyl cobyrinate diamide	C55H68CoN11O15	-4
adcobhex	adenosyl-cobyric acid	C55H76CoN15O11	0
ade	Adenine	C5H5N5	0
adfdOX	Oxidized adrenal ferredoxin	UK	2
adfdRD	Reduced adrenal ferredoxin	UKH2	0
adhlam	S-Acetyldihydrolipoamide	C10H19NO2S2	0
adn	Adenosine	C10H13N5O4	0
adocbi	Adenosyl cobinamide	C58H84CoN16O11	1
adocbip	Adenosyl cobinamide phosphate	C58H83CoN16O14P	-1
adocbl	Adenosylcobalamin	C72H100CoN18O17P	0
adp	ADP	C10H12N5O10P2	-3
adpglc	ADPglucose	C16H23N5O15P2	-2
agalfragund	arabinofuranose-galactofuranosyl(30)-rhamanosyl-N-acetylglucosamyl-undecaprenyl diphosphate (M tb)	C254H423NO171P2	-2
agdpcbi	Adenosine-GDP-cobinamide	C68H95CoN21O21P2	-1
agm	Agmatine	C5H16N4	2
ahcys	S-Adenosyl-L-homocysteine	C14H20N6O5S	0
ahdt	2-Amino-4-hydroxy-6-(erythro-1,2,3-trihydroxypropyl)dihydropteridine triphosphate	C9H12N5O13P3	-4
aicar	5-Amino-1-(5-Phospho-D-ribosyl)imidazole-4-carboxamide	C9H13N4O8P	-2
air	5-amino-1-(5-phospho-D-ribosyl)imidazole	C8H12N3O7P	-2
akg	2-Oxoglutarate	C5H4O5	-2
ala-B	beta-Alanine	C3H7NO2	0
ala-D	D-Alanine	C3H7NO2	0
ala-L	L-Alanine	C3H7NO2	0
alaala	D-Alanyl-D-alanine	C6H12N2O3	0
alac-S	(S)-2-Acetolactate	C5H7O4	-1
alatrna	L-Alanyl-tRNA(Ala)	C3H6NOR	1
alpam	S-aminomethyldihydrolipoamide	C9H21N2OS2	1
alpro	S-Aminomethyldihydrolipoylprotein	CH6NS2X	1
amet	S-Adenosyl-L-methionine	C15H23N6O5S	1
ametam	S-Adenosylmethioninamine	C14H24N6O3S	2
amob	S-Adenosyl-4-methylthio-2-oxobutanoate	C15H19N5O6S	0
amp	AMP	C10H12N5O7P	-2
anth	Anthranilate	C7H6NO2	-1
apoACP	apoprotein [acyl carrier protein]	RHO	0
appl	1-Aminopropan-2-ol	C3H10NO	1
applp	D-1-Aminopropan-2-ol O-phosphate	C3H9NO4P	-1
aps	Adenosine 5'-phosphosulfate	C10H12N5O10PS	-2
arab-D	D-Arabinose	C5H10O5	0
arab-L	L-Arabinose	C5H10O5	0
arabinan	arabinan complex (Mtb)	C684H1104O552	0
arabinanagalfragund	arabinan-arabinofuranose-galactofuranosyl(30)-rhamanosyl-N-acetylglucosamyl-undecaprenyl diphosphate (M tb)	C938H1525NO722P2	-2
arach	Arachidic acid	C20H39O2	-1
arachACP	eicosanoyl-ACP	C31H59N2O8PRS	-1
arachcoa	arachidyl coenzyme A	C41H70N7O17P3S	-4
arg-L	L-Arginine	C6H15N4O2	1
argsuc	N(omega)-(L-Arginino)succinate	C10H17N4O6	-1
arpp	5-phosphoarabinose pyrophosphate	C5H8O14P3	-5
asn-L	L-Asparagine	C4H8N2O3	0
asp-L	L-Aspartate	C4H6NO4	-1
aspsa	L-Aspartate 4-semialdehyde	C4H7NO3	0
atp	ATP	C10H12N5O13P3	-4
betald	Betaine aldehyde	C5H12NO	1
bhb	(R)-3-Hydroxybutanoate	C4H7O3	-1
bmn	bimane	C10H12N2O2	0
bmnmsh	bimane conjugated mycothiol (mtb)	C27H40N4O14S	0
btamp	Biotinyl-5'-AMP	C20H27N7O9PS	-1
btn	Biotin	C10H15N2O3S	-1
ca2	Calcium	Ca	2
camp	cAMP	C10H11N5O6P	-1
cbasp	N-Carbamoyl-L-aspartate	C5H6N2O5	-2
cbi	Cobinamide	C48H72CoN11O8	0
cbl1	Cob(I)alamin	C62H88CoN13O14P	-1
cbp	Carbamoyl phosphate	CH2NO5P	-2
cdp	CDP	C9H12N3O11P2	-3
cdpc16c19g	cdp diacylglycerol (C16:0, C19:0)	C47H85N3O15P2	-2
cdpc19c19g	cdp diacylglycerol (C19:0, C19:0)	C50H91N3O15P2	-2
cdpdhdecg	CDP-1,2-dihexadecanoylglycerol	C44H79N3O15P2	-2
cdpdodecg	CDP-1,2-dioctadecanoylglycerol	C48H87N3O15P2	-2
cgly	Cys-Gly	C5H10N2O3S	0
chexccoa	carboxy hexacosanoyl-CoA	C48H81N7O18P3S	-4
chol	Choline	C5H14NO	1
chor	chorismate	C10H8O6	-2
cigam	cys-1D-myo-inositol 2-deoxy-D-glucopyranoside	C15H28N2O11S	0
cit	Citrate	C6H5O7	-3
citr-L	L-Citrulline	C6H13N3O3	0
cl	Chloride	Cl	-1
clpn160190	cardiolipin (dihexadecanoyl, dimethylstearoyl)	C79H152O17P2	-2
cmcbtt	carboxymycobactin T (R=8 carbon, final carbon is carboxyl group)	C33H48N5O13	1
cmp	CMP	C9H12N3O8P	-2
co	Carbon monoxide	CO	0
co1dam	Cob(I)yrinate a,c diamide	C45H56CoN6O12	-5
co2	CO2	CO2	0
co2dam	Cob(II)yrinate a,c diamide	C45H56CoN6O12	-4
coa	Coenzyme A	C21H32N7O16P3S	-4
cobalt2	Co2+	Co	2
cobya	Cobyrinate	C45H52N4O14Co	-6
codhpre6	cobalt-dihydro-precorrin 6	C44H47N4O16Co	-7
copre2	cobalt-precorrin 2	C42H38N4O16Co	-8
copre3	cobalt-precorrin 3	C43H40N4O16Co	-8
copre4	cobalt-precorrin 4	C44H43N4O16Co	-7
copre5	cobalt-precorrin 5	C45H45N4O16Co	-7
copre6	cobalt-precorrin 6	C44H45N4O16Co	-7
copre8	cobalt-precorrin 8	C45H52N4O14Co	-6
cpppg1	Coproporphyrinogen I	C36H40N4O8	-4
cpppg3	Coproporphyrinogen III	C36H40N4O8	-4
crn	L-Carnitine	C7H15NO3	0
ctp	CTP	C9H12N3O14P3	-4
cu2	Cu2+	Cu	2
cyan	Hydrogen cyanide	CHN	0
cys-L	L-Cysteine	C3H7NO2S	0
cyst-L	L-Cystathionine	C7H14N2O4S	0
cytd	Cytidine	C9H13N3O5	0
dad-2	Deoxyadenosine	C10H13N5O3	0
dadp	dADP	C10H12N5O9P2	-3
damp	dAMP	C10H12N5O6P	-2
dann	7,8-Diaminononanoate	C9H21N2O2	1
datp	dATP	C10H12N5O12P3	-4
db4p	3,4-dihydroxy-2-butanone 4-phosphate	C4H7O6P	-2
dca	Decanoate (n-C10:0)	C10H19O2	-1
dcamp	N6-(1,2-Dicarboxyethyl)-AMP	C14H14N5O11P	-4
dcdp	dCDP	C9H12N3O10P2	-3
dcmp	dCMP	C9H12N3O7P	-2
dctp	dCTP	C9H12N3O13P3	-4
dcyt	Deoxycytidine	C9H13N3O4	0
ddca	Dodecanoate (n-C12:0)	C12H23O2	-1
decd_tb	(E,E,E,E,E,E,E,Z,Z) decaprenyl phosphate	C50H81O4P	-2
decda_tb	decaprenylphosphoryl-beta-D-arabinofuranose	C55H89O8P	-2
decdman1p_tb	(E,E,E,E,E,E,E,Z,Z) decaprenyl mannose phosphate	C56H92O9P	-1
decdp	all trans Decaprenyl diphosphate	C50H81O7P2	-3
decdp_tb	(E,E,E,E,E,E,E,Z,Z) Decaprenyl diphosphate	C50H81O7P2	-3
decdpa_tb	decaprenylphosphoryl-beta-D-5-phosphoarabinofuranose	C55H88O11P2	-4
decdpr_tb	decaprenylphosphoryl-beta-D-5-phosphoribose	C55H88O11P2	-4
decdr_tb	decaprenylphosphoryl-beta-D-5-ribose	C55H89O8P	-2
dgdp	dGDP	C10H12N5O10P2	-3
dgmp	dGMP	C10H12N5O7P	-2
dgsn	Deoxyguanosine	C10H13N5O4	0
dgtp	dGTP	C10H12N5O13P3	-4
dhap	Dihydroxyacetone phosphate	C3H5O6P	-2
dhf	7,8-Dihydrofolate	C19H19N7O6	-2
dhlam	Dihydrolipoamide	C8H17NOS2	0
dhlpro	Dihydrolipolprotein	H2S2X	0
dhna	1,4-Dihydroxy-2-naphthoate	C11H7O4	-1
dhnpt	Dihydroneopterin	C9H13N5O4	0
dhor-S	(S)-Dihydroorotate	C5H5N2O4	-1
dhpmp	Dihydroneopterin monophosphate	C9H12N5O7P	-2
dhpt	Dihydropteroate	C14H13N6O3	-1
din	Deoxyinosine	C10H12N4O4	0
dmarach	di-methyl arachic acid	C22H43O2	-1
dmbhn	di-methyl behenic acid	C24H47O2	-1
dmbzid	5,6-Dimethylbenzimidazole	C9H10N2	0
dmlgnc	dimethyl lignoceric acid	C26H51O2	-1
dmlz	6,7-Dimethyl-8-(1-D-ribityl)lumazine	C13H18N4O6	0
dmpp	Dimethylallyl diphosphate	C5H9O7P2	-3
dnad	Deamino-NAD+	C21H24N6O15P2	-2
dpcoa	Dephospho-CoA	C21H33N7O13P2S	-2
dscl	dihydrosirohydrochlorin	C42H41N4O16	-7
dtbt	Dethiobiotin	C10H17N2O3	-1
dtdp	dTDP	C10H13N2O11P2	-3
dtdp4d6dg	dTDP-4-dehydro-6-deoxy-D-glucose	C16H22N2O15P2	-2
dtdp4d6dm	dTDP-4-dehydro-6-deoxy-L-mannose	C16H22N2O15P2	-2
dtdpglu	dTDPglucose	C16H24N2O16P2	-2
dtdprmn	dTDP-L-rhamnose	C16H24N2O15P2	-2
dtmp	dTMP	C10H13N2O8P	-2
dtt	Dithiothreitol	C4H10O2S2	0
dttOX	Oxidized dithiothreitol	C4H8O2S2	0
dttp	dTTP	C10H13N2O14P3	-4
dudp	dUDP	C9H11N2O11P2	-3
dump	dUMP	C9H11N2O8P	-2
duri	Deoxyuridine	C9H12N2O5	0
dutp	dUTP	C9H11N2O14P3	-4
dxyl	1-deoxy-D-xylulose	C5H10O4	0
dxyl5p	1-deoxy-D-xylulose 5-phosphate	C5H9O7P	-2
e4p	D-Erythrose 4-phosphate	C4H7O7P	-2
eig3p	D-erythro-1-(Imidazol-4-yl)glycerol 3-phosphate	C6H9N2O6P	-2
enter	Enterochelin	C30H27N3O15	0
etha	Ethanolamine	C2H8NO	1
f6p	D-Fructose 6-phosphate	C6H11O9P	-2
fad	Flavin adenine dinucleotide oxidized	C27H31N9O15P2	-2
fadh2	Flavin adenine dinucleotide reduced	C27H33N9O15P2	-2
fald	Formaldehyde	CH2O	0
fc1p	L-Fuculose 1-phosphate	C6H11O8P	-2
fcmcbtt	iron(III) chelated carboxymycobactin T (R=8 carbon, final carbon is carboxyl group)	C33H48N5O13Fe	4
fdox	ferredoxin (oxidized) 2[4Fe-4S]	Fe8S8X	3
fdp	D-Fructose 1,6-bisphosphate	C6H10O12P2	-4
fdred	ferredoxin (reduced) 2[4Fe-4S]	Fe8S8X	2
fdxox	Oxidized ferredoxin	X	0
fdxrd	Reduced ferredoxin	XH2	0
fe2	Fe2+	Fe	2
fe3	Fe3+	Fe	3
fgam	N2-Formyl-N1-(5-phospho-D-ribosyl)glycinamide	C8H13N2O9P	-2
ficytc	Ferricytochrome c	C42H52FeN8O6S2	1
fmcbtt	Iron(II) mycobactin T	C43H71N5O10Fe	4
fmettrna	N-Formylmethionyl-tRNA	C6H9NO2SR	0
fmn	FMN	C17H19N4O9P	-2
focytc	Ferrocytochrome c	C42H53FeN8O6S2	1
fol	Folate	C19H18N7O6	-1
for	Formate	CH1O2	-1
forcoa	Formyl-CoA	C22H32N7O17P3S	-4
fpram	2-(Formamido)-N1-(5-phospho-D-ribosyl)acetamidine	C8H15N3O8P	-1
fprica	5-Formamido-1-(5-phospho-D-ribosyl)imidazole-4-carboxamide	C10H13N4O9P	-2
frdp	Farnesyl diphosphate	C15H25O7P2	-3
frrppdima	fucose rhamnose rhamnose phenol phthiocerol dimycocerosate (Mtb)	C117H218O18	0
fum	Fumarate	C4H2O4	-2
g1p	D-Glucose 1-phosphate	C6H11O9P	-2
g3p	Glyceraldehyde 3-phosphate	C3H5O6P	-2
g3pe	sn-Glycero-3-phosphoethanolamine	C5H14NO6P	0
g6p	D-Glucose 6-phosphate	C6H11O9P	-2
gal	D-Galactose	C6H12O6	0
gal1p	alpha-D-Galactose 1-phosphate	C6H11O9P	-2
galfragund	galactofuranosyl(30)-rhamanosyl-N-acetylglucosamyl-undecaprenyl diphosphate (M tb)	C249H415NO167P2	-2
gam1p	D-Glucosamine 1-phosphate	C6H13NO8P	-1
gam6p	D-Glucosamine 6-phosphate	C6H13NO8P	-1
gar	N1-(5-Phospho-D-ribosyl)glycinamide	C7H14N2O8P	-1
gcald	Glycolaldehyde	C2H4O2	0
gdp	GDP	C10H12N5O11P2	-3
gdpddman	GDP-4-dehydro-6-deoxy-D-mannose	C16H21N5O15P2	-2
gdpfuc	GDP-L-fucose	C16H23N5O15P2	-2
gdpmann	GDP-D-mannose	C16H23N5O16P2	-2
gdptp	Guanosine 3'-diphosphate 5'-triphosphate	C10H11N5O20P5	-7
glc-D	D-Glucose	C6H12O6	0
glcn	D-Gluconate	C6H11O7	-1
gln-L	L-Glutamine	C5H10N2O3	0
glu-D	D-Glutamate	C5H8NO4	-1
glu-L	L-Glutamate	C5H8NO4	-1
glu1sa	L-Glutamate 1-semialdehyde	C5H9NO3	0
glu5p	L-Glutamate 5-phosphate	C5H8NO7P	-2
glu5sa	L-Glutamate 5-semialdehyde	C5H9NO3	0
gluala	5-L-Glutamyl-L-alanine	C8H13N2O5	-1
glucys	gamma-L-Glutamyl-L-cysteine	C8H13N2O5S	-1
glutrna	L-Glutamyl-tRNA(Glu)	C5H7NO3R	0
glx	Glyoxylate	C2H1O3	-1
gly	Glycine	C2H5NO2	0
glyb	Glycine betaine	C5H11NO2	0
glyc	Glycerol	C3H8O3	0
glyc-R	(R)-Glycerate	C3H5O4	-1
glyc3p	Glycerol 3-phosphate	C3H7O6P	-2
glyclt	Glycolate	C2H3O3	-1
glycogen	glycogen	C6H10O5	0
gmp	GMP	C10H12N5O8P	-2
grdp	Geranyl diphosphate	C10H17O7P2	-3
gsn	Guanosine	C10H13N5O5	0
gthox	Oxidized glutathione	C20H30N6O12S2	-2
gthrd	Reduced glutathione	C10H16N3O6S	-1
gtp	GTP	C10H12N5O14P3	-4
gua	Guanine	C5H5N5O	0
h	H+	H	1
h2	H2	H2	0
h2co3	carbonic acid	H2CO3	0
h2mb4p	1-hydroxy-2-methyl-2-(E)-butenyl 4-diphosphate	C5H9O8P2	-3
h2o	H2O	H2O	0
h2o2	Hydrogen peroxide	H2O2	0
h2s	Hydrogen sulfide	H2S	0
harab-D	hexa arabinofuranoside	C30H50O25	0
hco3	Bicarbonate	CHO3	-1
hcys-L	L-Homocysteine	C4H9NO2S	0
hdca	Hexadecanoate (n-C16:0)	C16H31O2	-1
hdcea	Hexadecenoate (n-C16:1)	C16H29O2	-1
hdcoa	Hexadecenoyl-CoA (n-C16:1CoA)	C37H60N7O17P3S	-4
hexc	hexacosanoate (n-C26:0)	C26H51O2	-1
hexccoa	Hexacosanoyl-CoA (n-C26:0CoA)	C47H82N7O17P3S	-4
hgbam	Hydrogenobyrinate a,c diamide	C45H57N6O12	-5
hgbyr	Hydrogenobyrinate	C45H54N4O14	-6
his-L	L-Histidine	C6H9N3O2	0
hisp	L-Histidinol phosphate	C6H11N3O4P	-1
histd	L-Histidinol	C6H12N3O	1
hmbil	Hydroxymethylbilane	C40H38N4O17	-8
hmocta	hexa-methyl octacosanoate	C34H67O2	-1
hmtria	hexa-methyl triacontanoic acid (C30:0, plus 6 methyl branches)	C36H71O2	-1
hom-L	L-Homoserine	C4H9NO3	0
homtta	10 hydroxy octa-methyl tetracontatricosanoic acid (C34:0, 8 methyl-branched carbons, 1 hydroxylated carbon)	C42H83O3	-1
hpglu	Tetrahydropteroyltri-L-glutamate	C24H34N8O12	0
hpmdtria	hepta-methyl dotriacontanoic acid (7 methyl branches)	C39H77O2	-1
hpmtria	hepta-methyl triacontanoic acid (C30:0, plus 7 methyl branches)	C37H73O2	-1
hxan	Hypoxanthine	C5H4N4O	0
iacgam	1D-myo-inositol 2-Acetamido-2-deoxy-D-glucopyranoside	C14H25NO11	0
iasp	Iminoaspartate	C4H3NO4	-2
ichor	Isochorismate	C10H8O6	-2
icit	Isocitrate	C6H5O7	-3
id3acald	Indole-3-acetaldehyde	C10H9NO	0
idp	IDP	C10H11N4O11P2	-3
igam	1D-myo-inositol 2-deoxy-D-glucopyranoside	C12H24NO10	1
ile-L	L-Isoleucine	C6H13NO2	0
imacp	3-(Imidazol-4-yl)-2-oxopropyl phosphate	C6H7N2O5P	-2
imp	IMP	C10H11N4O8P	-2
indole	Indole	C8H7N	0
indpyr	Indolepyruvate	C11H8NO3	-1
inost	myo-Inositol	C6H12O6	0
ins	Inosine	C10H12N4O5	0
ipdp	Isopentenyl diphosphate	C5H9O7P2	-3
itp	ITP	C10H11N4O14P3	-4
k	potassium	K	1
kmeroacidACP	keto meroacid ACP	C69H131N2O8PRS	-1
kmeroacidcyc1ACP	cyclopropanated keto-meroacid ACP (1 cyclopropane ring)	C70H133N2O8PRS	-1
kmeroacidcyc2ACP	cyclopropanated keto-meroacid ACP (2 cyclopropane rings)	C71H135N2O8PRS	-1
kmeroacidcyc2AMP	cyclopropanated keto-meroacid AMP (2 cyclopropane rings)	C70H127N5O8P	-1
kmycolate	keto mycolate (2 cyclopropanated rings)	C86H166O3	-1
lac-L	L-Lactate	C3H5O3	-1
lald-L	L-Lactaldehyde	C3H6O2	0
lcts	Lactose	C12H22O11	0
leu-L	L-Leucine	C6H13NO2	0
lpam	Lipoamide	C8H15NOS2	0
lpro	Lipoylprotein	S2X	0
lys-L	L-Lysine	C6H15N2O2	1
m1ocdca	methyl octadecanoate	C19H37O2	-1
mal-L	L-Malate	C4H4O5	-2
malACP	Malonyl-[acyl-carrier protein]	C14H22N2O10PRS	-2
malcoa	Malonyl-CoA	C24H33N7O19P3S	-5
malt	Maltose	C12H22O11	0
malthp	Maltoheptaose	C42H72O36	0
maltpt	Maltopentaose	C30H52O26	0
man	D-Mannose	C6H12O6	0
man1p	D-Mannose 1-phosphate	C6H11O9P	-2
man6p	D-Mannose 6-phosphate	C6H11O9P	-2
marach	methyl arachidic acid	C21H41O2	-1
mbhn	methyl behenic acid	C23H45O2	-1
mcbts	mycobactin S	C44H73N5O10	2
mcbtt	mycobactin T	C43H71N5O10	2
meoh	Methanol	CH4O1	0
meroacidACP	alpha meroacid ACP	C61H115N2O8PRS	-1
meroacidcyc1ACP	cyclopropanated alpha meroacid ACP (1 cyclopropane ring)	C62H117N2O8PRS	-1
meroacidcyc2ACP	cyclopropanated alpha meroacid ACP (2 cyclopropane rings)	C63H119N2O8PRS	-1
meroacidcyc2AMP	cyclopropanated alpha meroacid AMP (2 cyclopropane rings)	C62H111N5O8P	-1
met-L	L-Methionine	C5H11NO2S	0
methf	5,10-Methenyltetrahydrofolate	C20H20N7O6	-1
metsox-R-L	L-methionine-R-sulfoxide	C5H11NO3S	0
metsox-S-L	L-Methionine Sulfoxide	C5H11NO3S	0
mettrna	L-Methionyl-tRNA (Met)	C5H10NOSR	1
mfrrppdima	phenolic glycolipid (Mtb)	C121H226O18	0
mg2	magnesium	Mg	2
mharab-D	mannose capped hexa arabinofuranoside	C48H80O40	0
mhpglu	5-Methyltetrahydropteroyltri-L-glutamate	C25H36N8O12	0
mi1p-D	1D-myo-Inositol 1-phosphate	C6H11O9P	-2
mi3p-D	1D-myo-Inositol 3-phosphate	C6H11O9P	-2
mi4p-D	1D-myo-Inositol 4-phosphate	C6H11O9P	-2
mkmeroacidACP	methyl hydroxy keto meroacid ACP (1 cyclopropane ring)	C70H135N2O9PRS	-1
mkmeroacidcyc1ACP	cyclopropanated methyl hydroxy keto meroacid ACP (1 cyclopropane ring)	C71H137N2O9PRS	-1
mkmeroacidcyc1AMP	cyclopropanated methyl hydroxy keto meroacid AMP (1 cyclopropane ring)	C70H129N5O9P	-1
mkmycolate	keto mycolate (1 cyclopropanated rings)	C86H168O4	-1
mlthf	5,10-Methylenetetrahydrofolate	C20H21N7O6	-2
mmcoa-R	(R)-Methylmalonyl-CoA	C25H35N7O19P3S	-5
mmcoa-S	(S)-Methylmalonyl-CoA	C25H35N7O19P3S	-5
mmeroacidACP	methoxy meroacid ACP	C67H127N2O8PRS	-1
mmeroacidcyc1ACP	cyclopropanated methoxy-meroacid ACP (1 cyclopropane ring)	C68H129N2O8PRS	-1
mmeroacidcyc2ACP	cyclopropanated methoxy-meroacid ACP (2 cyclopropane rings)	C69H131N2O8PRS	-1
mmeroacidcyc2AMP	cyclopropanated methoxy-meroacid AMP (2 cyclopropane rings)	C68H123N5O8P	-1
mmmeroacidACP	methyl hydroxy methoxy meroacid ACP	C68H131N2O9PRS	-1
mmmeroacidcyc1ACP	cyclopropanated methyl hydroxy methoxy meroacid ACP (1 cyclopropane ring)	C69H133N2O9PRS	-1
mmmeroacidcyc1AMP	cyclopropanated methyl hydroxy methoxy meroacid AMP (1 cyclopropane ring)	C68H125N5O9P	-1
mmmycolate	methoxy mycolate (1 cyclopropanated ring)	C84H164O4	-1
mmycolate	methoxy mycolate (2 cyclopropanated rings)	C84H162O3	-1
mndn	menadione	C11H8O2	0
mocdca	10-methylstearic acid	C19H37O2	-1
motre	maltooligosyltrehalose	C42H72O36	0
mppp9	Magnesium protoporphyrin	C34H30MgN4O4	-2
mql6	Menaquinol 6	C41H58O2	0
mql8	Menaquinol 8	C51H74O2	0
mqn6	Menaquinone 6	C41H56O2	0
mqn8	Menaquinone 8	C51H72O2	0
msa	Malonate semialdehyde	C3H3O3	-1
msh	mycothiol (reduced)	C17H30N2O12S	0
mshfald	mycothiol conjugated methanol	C18H32N2O13S	0
mshfaldox	mycothiol conjugated aldehyde	C18H30N2O13S	0
mssg	mycothiol (oxidized - dimer)	C34H58N4O24S2	0
mstrACP	10methyl stearyoyl-ACP	C30H57N2O8PRS	-1
mycolate	mycolate (2 cyclopropanated rings)	C78H150O3	-1
na1	Sodium	Na	1
nac	Nicotinate	C6H4NO2	-1
nad	Nicotinamide adenine dinucleotide	C21H26N7O14P2	-1
nadh	Nicotinamide adenine dinucleotide - reduced	C21H27N7O14P2	-2
nadp	Nicotinamide adenine dinucleotide phosphate	C21H25N7O17P3	-3
nadph	Nicotinamide adenine dinucleotide phosphate - reduced	C21H26N7O17P3	-4
ncam	Nicotinamide	C6H6N2O	0
nh4	Ammonium	H4N	1
nh4oh	Ammonium hydroxide	H5NO	0
nicrnt	Nicotinate D-ribonucleotide	C11H12NO9P	-2
no	Nitric oxide	NO	0
no2	Nitrite	NO2	-1
no3	Nitrate	NO3	-1
o2	O2	O2	0
o2s	Superoxide anion	O2	-1
oaa	Oxaloacetate	C4H2O5	-2
occoa	Octanoyl-CoA (n-C8:0CoA)	C29H46N7O17P3S	-4
ocdca	octadecanoate (n-C18:0)	C18H35O2	-1
ocdcea	octadecenoate (n-C18:1)	C18H33O2	-1
octa	octanoate (n-C8:0)	C8H15O2	-1
octdp	all-trans-Octaprenyl diphosphate	C40H65O7P2	-3
odecoa	Octadecenoyl-CoA (n-C18:1CoA)	C39H64N7O17P3S	-4
ohpb	2-Oxo-3-hydroxy-4-phosphobutanoate	C4H4O8P	-3
omdtria	octa-methyl dotriacontanoic acid (C32:0 with 7 methyl branches)	C40H79O2	-1
omtta	octa-methyl tetracontatricosanoic acid (C34:0, 8 methyl-branched carbons)	C42H83O2	-1
orn	Ornithine	C5H13N2O2	1
orot	Orotate	C5H3N2O4	-1
orot5p	Orotidine 5'-phosphate	C10H10N2O11P	-3
oxa	Oxalate	C2O4	-2
oxalcoa	Oxalyl-CoA	C23H31N7O19P3S	-5
pa160	1,2-dihexadecanoyl-sn-glycerol 3-phosphate	C35H67O8P1	-2
pa160190	1,2-sn-glycerol 3-phosphate	C38H73O8P	-2
pa190190	1,2-sn-glycerol 3-phosphate	C41H79O8P	-2
pac	Phenylacetic acid	C8H7O2	-1
pacald	Phenylacetaldehyde	C8H8O	0
palmACP	Palmitoyl-ACP (n-C16:0ACP)	C27H51N2O8PRS	-1
pan4p	Pantetheine 4'-phosphate	C11H21N2O7PS	-2
pant-R	(R)-Pantoate	C6H11O4	-1
pap	Adenosine 3',5'-bisphosphate	C10H11N5O10P2	-4
paps	3'-Phosphoadenylyl sulfate	C10H11N5O13P2S	-4
pat	penta-acyl trehalose	C138H264O16	0
pdima	phthiocerol dimycocerosate A (Mtb)	C96H190O5	0
pdx5p	Pyridoxine 5'-phosphate	C8H10NO6P	-2
pe160	phosphatidylethanolamine (dihexadecanoyl, n-C16:0)	C37H74N1O8P1	0
pe180	phosphatidylethanolamine (dioctadecanoyl, n-C18:0)	C41H82N1O8P1	0
peamn	Phenethylamine	C8H12N	1
pep	Phosphoenolpyruvate	C3H2O6P	-3
peptido_EC	Peptidoglycan subunit of Escherichia coli	C40H62N8O21	-2
peptido_TB1	peptidoglycan subunit (for Mycobacterium tuberculosis)	C39H63N8O19	-1
peptido_TB2	peptidoglycan subunit (for Mycobacterium tuberculosis)	C39H63N8O19	-1
pg160	Phosphatidylglycerol (dihexadecanoyl, n-C16:0)	C38H74O10P1	-1
pg160190	Phosphatidylglycerol (hexadecanoyl, methylstearoyl)	C41H80O10P	-1
pg190	Phosphatidylglycerol (dimethylstearoyl, C19:0)	C44H86O10P	-1
pgp160	Phosphatidylglycerophosphate (dihexadecanoyl, n-C16:0)	C38H73O13P2	-3
pgp160190	Phosphatidylglycerophosphate (hexadecanoyl, tuberculostearoyl, C16:0, C19:0)	C41H79O13P2	-3
pgp190	Phosphatidylglycerophosphate (dituberculostearoyl, C19:0)	C44H85O13P2	-3
phdca	phenol palmitic acid	C23H37O3	-1
phdcaACP	phenol palmitic acid ACP	C34H57N2O9PRS	-1
phdcacoa	phenol palmitic coenzyme A	C44H68N7O18P3S	-4
phe-L	L-Phenylalanine	C9H11NO2	0
pheme	Protoheme	C34H30FeN4O4	-2
phom	O-Phospho-L-homoserine	C4H8NO6P	-2
phpyr	Phenylpyruvate	C9H7O3	-1
phthcl	phthiocol (oxidized)	C11H8O3	0
phthclh2	phthiocol (reduced)	C11H10O3	0
phthdl	phthiodolone	C31H62O3	0
phthiocerol	phthiocerol A	C32H66O3	0
phthr	O-Phospho-4-hydroxy-L-threonine	C4H8NO7P	-2
pi	Phosphate	HO4P	-2
pmcoa	Pimeloyl-CoA	C28H41N7O19P3S	-5
pmhexc	penta-methyl hexacosanoate	C31H61O2	-1
pmocta	penta-methyl octacosanoate	C33H65O2	-1
pmtcoa	Palmitoyl-CoA (n-C16:0CoA)	C37H62N7O17P3S	-4
pnto-R	(R)-Pantothenate	C9H16NO5	-1
ppa	Propionate (n-C3:0)	C3H5O2	-1
ppal	Propanal	C3H6O	0
ppbng	Porphobilinogen	C10H13N2O4	-1
ppcoa	Propanoyl-CoA	C24H36N7O17P3S	-4
ppdima	phenol phthiocerol dimycocerosate (Mtb)	C99H188O6	0
pphn	Prephenate	C10H8O6	-2
pphthdl	phenolic phthiodiolone	C34H60O4	0
pphthiocerol	phenolphtiocerol	C35H64O4	0
ppi	Diphosphate	HO7P2	-3
ppp9	Protoporphyrin	C34H32N4O4	-2
pppg9	Protoporphyrinogen IX	C34H38N4O4	-2
pppi	Inorganic triphosphate	HO10P3	-4
pram	5-Phospho-beta-D-ribosylamine	C5H11NO7P	-1
pran	N-(5-Phospho-D-ribosyl)anthranilate	C12H13NO9P	-3
prbamp	1-(5-Phosphoribosyl)-AMP	C15H19N5O14P2	-4
prbatp	1-(5-Phosphoribosyl)-ATP	C15H19N5O20P4	-6
pre2	Precorrin 2	C42H40N4O16	-8
pre3a	Precorrin 3 A	C43H43N4O16	-7
pre3b	Precorrin 3B	C43H44N4O17	-6
pre4	Precorrin 4	C44H44N4O17	-8
pre5	Precorrin 5	C45H46N4O17	-8
pre6a	Precorrin 6A	C44H47N4O16	-7
pre6b	Precorrin 6B	C44H49N4O16	-7
pre8	Precorrin 8	C45H53N4O14	-7
prephth	phthiocerol precursor	C32H61O5	-1
prephthACP	phthiocerol precursor bound ACP	C43H81N2O11PRS	-1
prephthcoa	phthiocerol precursor bound coenzyme A	C53H92N7O20P3S	-4
prepphth	phenolic phthiocerol precursor	C35H59O6	-1
prepphthACP	phenolic phthiocerol precursor bound ACP	C46H79N2O12PRS	-1
prfp	1-(5-Phosphoribosyl)-5-[(5-phosphoribosylamino)methylideneamino]imidazole-4-carboxamide	C15H21N5O15P2	-4
prlp	5-[(5-phospho-1-deoxyribulos-1-ylamino)methylideneamino]-1-(5-phosphoribosyl)imidazole-4-carboxamide	C15H21N5O15P2	-4
pro-L	L-Proline	C5H9NO2	0
prpp	5-Phospho-alpha-D-ribose 1-diphosphate	C5H8O14P3	-5
ps160	phosphatidylserine (dihexadecanoyl, n-C16:0)	C38H73N1O10P1	-1
ps180	phosphatidylserine (dioctadecanoyl, n-C18:0)	C42H81N1O10P1	-1
psd5p	Pseudouridine 5'-phosphate	C9H11N2O9P	-2
pser-L	O-Phospho-L-serine	C3H6NO6P	-2
ptcys	N-Pantothenoylcysteine	C12H21N2O6S	-1
ptd1ino160	phosphatidyl 1D myo inositol	C41H78O13P	-1
ptd1ino160190	phosphatidyl 1D myo inositol (C16:0, C19:0)	C44H84O13P	-1
ptrc	Putrescine	C4H14N2	2
ptth	Pantetheine	C11H22N2O4S	0
pyam5p	Pyridoxamine 5'-phosphate	C8H12N2O5P	-1
pydam	Pyridoxamine	C8H13N2O2	1
pydx	Pyridoxal	C8H9NO3	0
pydx5p	Pyridoxal 5'-phosphate	C8H8NO6P	-2
pydxn	Pyridoxine	C8H11NO3	0
pyr	Pyruvate	C3H3O3	-1
q	Ubiquinone	C14H18O4	0
q8	Ubiquinone-8	C49H74O4	0
q8h2	Ubiquinol-8	C49H76O4	0
qh2	Ubiquinol	C14H20O4	0
quln	Quinolinate	C7H3NO4	-2
r1p	alpha-D-Ribose 1-phosphate	C5H9O8P	-2
r5p	alpha-D-Ribose 5-phosphate	C5H9O8P	-2
ragund	rhamanosyl-N-acetylglucosamyl-undecaprenyl diphosphate	C69H113N1O16P2	-2
rbl-D	D-Ribulose	C5H10O5	0
rbl-L	L-Ribulose	C5H10O5	0
rdmbzi	N1-(alpha-D-ribosyl)-5,6-dimethylbenzimidazole	C14H18N2O4	0
rhcys	S-Ribosyl-L-homocysteine	C9H17NO6S	0
rib-D	D-Ribose	C5H10O5	0
ribflv	Riboflavin	C17H20N4O6	0
rmyc	mycolate compounds (all)	RMYC	-1
rppdima	rhamnose phenol phthiocerol dimycocerosate (Mtb)	C105H198O10	0
rrppdima	rhamnose rhamnose phenol phthiocerol dimycocerosate (Mtb)	C111H208O14	0
ru5p-D	D-Ribulose 5-phosphate	C5H9O8P	-2
ru5p-L	L-Ribulose 5-phosphate	C5H9O8P	-2
s	Sulfur	S	0
s7p	Sedoheptulose 7-phosphate	C7H13O10P	-2
salc	Salicylate	C7H5O3	-1
sbzcoa	O-Succinylbenzoyl-CoA	C32H39N7O20P3S	-5
scl	sirohydrochlorin	C42H39N4O16	-7
scl2	sirohydrochlorin 2	C42H38N4O16	-8
sdhlam	S-Succinyldihydrolipoamide	C12H20NO4S2	-1
selcys	Selenocysteine	C3H7NO2Se	0
seln	Selenide	HSe	-1
ser-D	D-Serine	C3H7NO3	0
ser-L	L-Serine	C3H7NO3	0
seramp	L-seryl-AMP	C13H19N6O9P	0
sheme	Siroheme	C42H36FeN4O16	-8
skm	Shikimate	C7H9O5	-1
skm5p	Shikimate 5-phosphate	C7H8O8P	-3
sl1	sulfonated tetra-acyl trehalose	C149H287O18S	-1
sl26da	N-Succinyl-LL-2,6-diaminoheptanedioate	C11H16N2O7	-2
sl2a6o	N-Succinyl-2-L-amino-6-oxoheptanedioate	C11H12NO8	-3
so3	Sulfite	O3S	-2
so4	Sulfate	O4S	-2
spmd	Spermidine	C7H22N3	3
ssaltpp	Succinate semialdehyde-thiamin diphosphate anion	C16H21N4O10P2S	-3
stcoa	Stearoyl-CoA (n-C18:0CoA)	C39H66N7O17P3S	-4
sucarg	N2-Succinyl-L-arginine	C10H17N4O5	-1
sucbz	o-Succinylbenzoate	C11H8O5	-2
succ	Succinate	C4H4O4	-2
succoa	Succinyl-CoA	C25H35N7O19P3S	-5
sucglu	N2-Succinyl-L-glutamate	C9H10NO7	-3
sucgsa	N2-Succinyl-L-glutamate 5-semialdehyde	C9H11NO6	-2
suchms	O-Succinyl-L-homoserine	C8H12NO6	-1
sucorn	N2-Succinyl-L-ornithine	C9H15N2O5	-1
sucsal	Succinic semialdehyde	C4H5O3	-1
tamhexc	tetra-methyl hexacosanoate	C30H59O2	-1
tamlgnc	tri-methyl lignoceric acid	C28H55O2	-1
tamocta	tetra-methyl octacosanoate	C32H63O2	-1
tarab-D	tetra-arabinofuranoside	C20H34O17	0
tartr-L	L-tartrate	C4H4O6	-2
tat	tetra-acyl trehalose	C149H288O15	0
tcynt	Thiocyanate	CNS	-1
tdcoa	Tetradecanoyl-CoA (n-C14:0CoA)	C35H58N7O17P3S	-4
tdm1	trehalose dimycolate (alpha mycolate + methoxymycolate)	C174H332O15	0
tdm2	trehalose dimycolate (alpha mycolate + methoxymycolate)	C174H334O16	0
tdm3	trehalose dimycolate (alpha mycolate + ketomycolate)	C176H338O16	0
tdm4	trehalose dimycolate (alpha mycolate + methoxymycolate)	C176H336O15	0
thdp	2,3,4,5-Tetrahydrodipicolinate	C7H7NO4	-2
thf	5,6,7,8-Tetrahydrofolate	C19H21N7O6	-2
thfglu	Tetrahydrofolyl-[Glu](2)	C24H27N8O9	-3
thm	Thiamin	C12H17N4OS	1
thmmp	Thiamin monophosphate	C12H16N4O4PS	-1
thmpp	Thiamine diphosphate	C12H16N4O7P2S	-2
thr-L	L-Threonine	C4H9NO3	0
thym	Thymine	C5H6N2O2	0
thymd	Thymidine	C10H14N2O5	0
tmbhn	tri-methyl behenic acid	C25H49O2	-1
tmha1	tetramycolyl hexaarabinoside (tdm1 + tdm2 +tre) (Mtb)	C360H684O40	0
tmha2	tetramycolyl hexaarabinoside (tdm1 + tdm3 + tre) (Mtb)	C362H688O40	0
tmha3	tetramycolyl hexaarabinoside (tdm1 + tdm4 + tre) (Mtb)	C362H686O39	0
tmha4	tetramycolyl hexaarabinoside (tdm2 + tdm3 + tre) (Mtb)	C362H690O41	0
tmha5	tetramycolyl hexaarabinoside (tdm2 + tdm4 + tre) (Mtb)	C362H688O40	0
tmha6	tetramycolyl hexaarabinoside (tdm3 + tdm4 + tre) (Mtb)	C364H692O40	0
tmhexc	tri-methyl hexacosanoate	C29H57O2	-1
tmlgnc	tri-methyl lignoceric acid	C27H53O2	-1
trdox	Oxidized thioredoxin	X	0
trdrd	Reduced thioredoxin	XH2	0
tre	Trehalose	C12H22O11	0
tre6p	alpha,alpha'-Trehalose 6-phosphate	C12H21O14P	-2
tres	trehalose 2 sulfate	C12H21O14S	-1
triat	tri-acyl trehalose	C75H142O14	0
trnaala	tRNA(Ala)	R	0
trnaglu	tRNA (Glu)	R	0
trp-L	L-Tryptophan	C11H12N2O2	0
tsul	Thiosulfate	O3S2	-2
ttc	tetracosanoate (n-C24:0)	C24H47O2	-1
ttdca	tetradecanoate (n-C14:0)	C14H27O2	-1
tyr-L	L-Tyrosine	C9H11NO3	0
uAgl	UDP-N-acetylmuramoyl-L-alanyl-D-glutamyl-L-lysine	C34H52N7O24P2	-3
uAgla	UDP-N-acetylmuramoyl-L-alanyl-D-glutamyl-L-lysyl-D-alanyl-D-alanine	C40H62N9O26P2	-3
uGgl	UDP-N-acetylmuramoyl-L-alanyl-gamma-D-glutamyl-L-lysine	C34H52N7O24P2	-3
uGgla	UDP-N-acetylmuramoyl-L-alanyl-gamma-D-glutamyl-L-lysyl-D-alanyl-D-alanine	C40H62N9O26P2	-3
uaAgla	Undecaprenyl-diphospho-N-acetylmuramoyl-L-alanyl-D-glutamyl-L-lysyl-D-alanyl-D-alanine	C86H140N7O21P2	-3
uaGgla	Undecaprenyl-diphospho-N-acetylmuramoyl-L-alanyl-gamma-D-glutamyl-L-lysyl-D-alanyl-D-alanine	C86H140N7O21P2	-3
uaaAgla	Undecaprenyl-diphospho-N-acetylmuramoyl-(N-acetylglucosamine)-L-alanyl-D-glutamyl-L-lysyl-D-alanyl-D-alanine	C94H153N8O26P2	-3
uaaAgtla	Undecaprenyl-diphospho-N-acetylmuramoyl-(N-acetylglucosamine)-L-alanyl-D-glutaminyl-L-lysyl-D-alanyl-D-alanine	C94H155N9O25P2	-2
uaaGgla	Undecaprenyl-diphospho-N-acetylmuramoyl-(N-acetylglucosamine)-L-alanyl-gamma-D-glutamyl-L-lysyl-D-alanyl-D-alanine	C94H153N8O26P2	-3
uaaGgtla	Undecaprenyl-diphospho-N-acetylmuramoyl-(N-acetylglucosamine)-L-alanyl-D-isoglutaminyl-L-lysyl-D-alanyl-D-alanine	C94H155N9O25P2	-2
uaagmda	Undecaprenyl-diphospho-N-acetylmuramoyl-(N-acetylglucosamine)-L-ala-D-glu-meso-2,6-diaminopimeloyl-D-ala-D-ala	C95H152N8O28P2	-4
uaagtmda	Undecaprenyl-diphospho-N-acetylmuramoyl-(N-acetylglucosamine)-L-alanyl-D-glutaminyl-meso-2,6-diaminopimeloyl-D-alanyl-D-alanine	C95H154N9O27P2	-3
uaccg	UDP-N-acetyl-3-O-(1-carboxyvinyl)-D-glucosamine	C20H26N3O19P2	-3
uacgam	UDP-N-acetyl-D-glucosamine	C17H25N3O17P2	-2
uagmda	Undecaprenyl-diphospho-N-acetylmuramoyl-L-alanyl-D-glutamyl-meso-2,6-diaminopimeloyl-D-alanyl-D-alanine	C87H139N7O23P2	-4
uama	UDP-N-acetylmuramoyl-L-alanine	C23H33N4O20P2	-3
uamag	UDP-N-acetylmuramoyl-L-alanyl-D-glutamate	C28H39N5O23P2	-4
uamr	UDP-N-acetylmuramate	C20H28N3O19P2	-3
udcpdp	Undecaprenyl diphosphate	C55H89O7P2	-3
udcpp	Undecaprenyl phosphate	C55H89O4P	-2
udp	UDP	C9H11N2O12P2	-3
udpg	UDPglucose	C15H22N2O17P2	-2
udpgal	UDPgalactose	C15H22N2O17P2	-2
udpgalfur	UDP-D-galacto-1,4-furanose	C15H22N2O17P2	-2
udpglcur	UDP-D-glucuronate	C15H19N2O18P2	-3
ugagmda	Undecaprenyl-diphospho-N-glycolylmuramoyl-(N-acetylglucosamine)-L-ala-D-glu-meso-2,6-diaminopimeloyl-D-ala-D-ala	C95H152N8O29P2	-4
ugggmda	Undecaprenyl-diphospho-N-glycolylmuramoyl-L-alanyl-D-glutamyl-meso-2,6-diaminopimeloyl-D-alanyl-D-alanine	C87H139N7O24P2	-4
uggmd	UDP-N-glycolylmuramoyl-L-alanyl-D-gamma-glutamyl-meso-2,6-diaminopimelate	C35H51N7O27P2	-4
uggmda	UDP-N-glycolylmuramoyl-L-alanyl-D-glutamyl-meso-2,6-diaminopimeloyl-D-alanyl-D-alanine	C41H61N9O29P2	-4
ugma	UDP-N-glycolylmuramoyl-L-alanine	C23H33N4O21P2	-3
ugmag	UDP-N-glycolylmuramoyl-L-alanyl-D-glutamate	C28H39N5O24P2	-4
ugmd	UDP-N-acetylmuramoyl-L-alanyl-D-gamma-glutamyl-meso-2,6-diaminopimelate	C35H51N7O26P2	-4
ugmda	UDP-N-acetylmuramoyl-L-alanyl-D-glutamyl-meso-2,6-diaminopimeloyl-D-alanyl-D-alanine	C41H61N9O28P2	-4
ugmr	UDP-N-glycolylmuramate	C20H28N3O20P2	-3
ump	UMP	C9H11N2O9P	-2
unaga	Undecaprenyl diphospho N-acetyl-glucosamine	C63H103NO12P2	-2
uppg1	Uroporphyrinogen I	C40H36N4O16	-8
uppg3	Uroporphyrinogen III	C40H36N4O16	-8
ura	Uracil	C4H4N2O2	0
urea	Urea	CH4N2O	0
uri	Uridine	C9H12N2O6	0
utp	UTP	C9H11N2O15P3	-4
val-L	L-Valine	C5H11NO2	0
xan	Xanthine	C5H4N4O2	0
xmp	Xanthosine 5'-phosphate	C10H11N4O9P	-2
xtsn	Xanthosine	C10H12N4O6	0
xu5p-D	D-Xylulose 5-phosphate	C5H9O8P	-2
xyl-D	D-Xylose	C5H10O5	0
xylu-D	D-Xylulose	C5H10O5	0
